# Supplementary material for: New insights into BaP-induced toxicity: role of major metabolites in transcriptomics and contribution to hepatocarcinogenesis
Source: Arch Toxicol. 2015 Aug 4;90:1449–58. doi: 10.1007/s00204-015-1572-z (PMC4873527; doi:10.1007/s00204-015-1572-z)
Supplement: Supplementary file 4 — Supplementary material 4 (XLSX 339 kb) [file 204_2015_1572_MOESM4_ESM.xlsx]

## Sheet: Summary
Supplementary Material Content
DEGs	Differentially expressed probesets with respective GeneSymbol and EntrezGene identifiers. Values are fold changes compared to matched controls which passed Limma criteria (absolute fold change greater than 1.5 and FDR < 0.05)
Pathways Up- and Down-regulated DEGs	Biological processes obtained from pathway analysis with DEGs. Pathway analysis was performed on ConsensusPathDB (CPDB) using a 0.01 p-value criteria and a minimum of 4 candidate genes overlapped with each gene list
Correlation analysis	Pearson correlation analysis between DEGs and DNA adduct levels from BaP(-metabolites)-exposed HepG2 cells. Highlighted genes were also found in HCC signature set with the same direction of regulation.
HCC signature set	List of 8,934 genes from HCC signature set (source: Caiment et al., 2014)

## Sheet: DEGs
Agilent_probe	Entrez Gene ID	Gene Symbol	BaP			3-OH-BP		9,10-Diol			BPDE			TCDD
			6 h	12 h	18 h	6 h	12 h	6 h	12 h	18 h	6 h	12 h	18 h	6 h	12 h	18 h
A_23_P16523	9518	GDF15	3.47792	5.33144	3.13214			3.36166	1.86329	1.75109	2.23694	2.97786	2.3204	2.15658	3.36854	2.65314
A_32_P161855	57214	CEMIP	1.95491		1.6424			2.28222			-1.92297	1.73468	1.79726	2.14979	3.02883	3.32882
A_23_P151915	9245	GCNT3	2.02297	3.20656	2.28762			2.10173	1.63875	1.61161				1.63862	2.19105	1.97106
A_23_P24129	22943	DKK1	-2.51393	-4.76386	-3.42529			-2.51411	-2.91237	-2.34769				-1.82312	-3.23134	-2.61584
A_23_P42868	3484	IGFBP1	3.49326	3.6035	4.38036			3.52879				2.14488		2.46734	5.65627	5.99735
A_23_P252783	29988	SLC2A8	1.66307	1.667	1.57194			1.81108						1.5836	2.41224	2.02845
A_23_P93442	23328	SASH1	2.17018					2.61361						2.12784	2.26797	2.26954
A_24_P658584	23328	SASH1	2.24923					2.3611						2.0815	2.1573	2.37622
A_23_P17998	3280	HES1	1.58463		1.71187									1.6626	1.97918	1.62597
A_23_P92042	3708	ITPR1	4.13176					4.42213						2.78941	2.75767	2.74055
A_23_P58796	285704	RGMB	3.93391					2.5338						3.09618	4.93218	3.64181
A_24_P938293	3280	HES1												1.59363	1.74563	1.53914
A_23_P259071	374	AREG		3.29383	4.06995	1.68002			1.93749	2.0202		1.8029	1.63957		2.13732	2.29887
A_23_P34915	467	ATF3	4.15505	3.54536	1.85894			2.42479			1.72184	1.84053	1.64808		2.46016	2.34064
A_23_P118392	51655	RASD1	3.79012	4.5558	4.36733			2.85581	1.66687			2.40741	2.08299		1.75671	1.59335
A_23_P46426	3491	CYR61	3.04444	1.96196	2.889			2.26097				2.32906	2.37202		2.39166	2.38417
A_23_P46429	3491	CYR61	3.16117	2.04965	2.79875			2.32667				2.33151	2.50803		2.49438	2.37444
A_23_P206661	1728	NQO1	1.97544	2.53322	2.11401			1.71128	2.12928	2.11269					2.29276	2.36904
A_23_P163402	1543	CYP1A1	12.7213	20.4352	12.8794			13.4623	12.2912						22.962	13.5921
A_23_P139704	1848	DUSP6	2.21929	1.92199	1.83283			1.78695				1.61474			2.07265	1.74291
A_23_P4821	3726	JUNB	1.88414	2.33211	2.47423			1.7888				1.66074			1.85892	1.75214
A_23_P128919	3958	LGALS3	1.79911	2.42718	2.23188			1.92029	2.00761						2.40302	2.66444
A_24_P122137	3976	LIF	2.53547	3.0294	3.10069			2.04464				1.87654			2.12509	1.89554
A_23_P72668	8436	SDPR	2.28534	1.71209	1.80879			2.05514			1.61983				1.84693	2.24293
A_32_P196193	344838	PAQR9	-2.10962	-1.63745	-1.85119			-1.77424		-1.70531					-2.39028	-2.83618
A_23_P4649	341	APOC1	1.53331	1.944				1.56396	1.56556						2.51882	2.31984
A_23_P63798	1316	KLF6	2.32652	1.71665	1.74083			1.98405							1.80996	1.82836
A_24_P69654	1316	KLF6	2.15791	1.6608	1.60444			1.87821							1.7848	1.84848
A_23_P170986	23023	TMCC1	2.2147	1.71728	1.63874			2.16204							2.57392	2.59509
A_23_P127948	133	ADM	2.20217	1.87565	1.56114			1.57333							1.63159	1.60501
A_23_P120883	3162	HMOX1	1.59005	2.90588				1.77028	2.1463						1.91375	1.67513
A_23_P67169	3589	IL11		4.28934	3.23949			2.0705				2.41335			2.24613	1.97068
A_24_P158089	5054	SERPINE1	2.70305	3.01998	2.56869			2.54822							2.44788	2.36239
A_23_P257003	5125	PCSK5		2.06332	1.90068				1.97452	2.22589					2.9991	3.89395
A_23_P39237	7538	ZFP36	1.69558	2.10456	1.63694			1.73803							2.10383	2.1345
A_24_P158536	9886	RHOBTB1	-1.62341	-1.97619	-2.04528							-1.62782			-2.19078	-1.85827
A_23_P81898	10537	UBD		2.62574	1.90099				2.20461			1.82292			2.72131	2.84499
A_23_P383986	51363	CHST15	-1.69231	-2.16947				-1.67016				1.51895			-1.76055	-1.52533
A_32_P142440	255738	PCSK9		-2.5078	-2.35451				-1.55733	-1.66186					-2.01252	-2.85957
A_24_P370946	3491	CYR61	2.99617		2.69775							2.26287			2.43035	2.40022
A_23_P390044	4097	MAFG	1.77227	1.8443				1.94723							1.64396	1.50248
A_32_P46571	54933	RHBDL2		-2.83041	-2.32016				-2.12348						-2.19714	-2.75624
A_23_P324754	57214	CEMIP	2.04548					2.37297			-1.87618				3.02678	3.17561
A_24_P101800	140688	NOL4L	-1.75209	-1.59834								1.74274			-1.78168	-1.81847
A_23_P41498	130	ADH6		-2.02186	-2.14248				-1.58742						-1.58388	-1.58085
A_23_P112481	360	AQP3		3.1966	4.43427				2.55385						3.28919	5.1479
A_24_P340066	2000	ELF4	1.81061	1.54888				1.90365							2.28181	2.1052
A_23_P120902	3957	LGALS2		-2.10399	-2.56845				-1.62887						-1.60656	-1.91103
A_24_P206679	4153	MBL2	3.38163	2.02005				2.9767							4.82915	4.42967
A_24_P239606	4616	GADD45B	2.44124	1.62587				1.82424							2.22475	2.67256
A_24_P335620	8140	SLC7A5	1.91587	1.6247				1.93965							2.82216	2.01943
A_23_P201551	10451	VAV3		-1.87877	-2.04774						1.72072				-1.90181	-1.81091
A_24_P383523	23034	SAMD4A		2.05589	2.10779							1.84876			1.65412	1.75581
A_23_P109636	26018	LRIG1	-2.05689	-1.53573				-1.58474							-1.82816	-1.79788
A_23_P140748	65009	NDRG4		2.29525	2.29056							1.68467			1.64672	1.75504
A_32_P9753	81671	VMP1	2.53032	2.9355	3.00746										1.96106	2.22345
A_24_P109214	341	APOC1	1.58755	1.84542											2.6792	2.72953
A_24_P46689	23328	SASH1	2.02815					2.44846							2.0115	2.23753
A_23_P30666	27242	TNFRSF21		1.86458	1.7346										2.12918	1.90594
A_24_P175435	29988	SLC2A8	2.05231					1.92099							2.57349	2.26679
A_23_P63432	54933	RHBDL2		-2.75115	-2.41959										-2.13342	-2.36219
A_23_P380076	253461	ZBTB38	2.43464								1.79334				3.02395	2.89822
A_23_P206359	999	CDH1		-3.46284	-3.32728										-1.94801	-2.10815
A_23_P164196	1748	DLX4		-1.71084	-2.31706										-1.63849	-1.6488
A_23_P12884	2869	GRK5		-1.93273							-2.45629				1.65984	1.66873
A_23_P24104	5328	PLAU	2.53812	3.2077											3.82098	3.45961
A_23_P138717	6001	RGS10	2.01266	2.3039											4.0311	3.92749
A_23_P110686	8614	STC2	1.60723					1.62112							1.82917	1.86983
A_23_P93629	8805	TRIM24	-1.55178	-1.59405											-1.72713	-1.76235
A_23_P121533	10417	SPON2		-1.52248								1.50285			-1.73213	-1.56696
A_23_P31407	10551	AGR2		2.54679	2.83293										3.73172	6.08976
A_23_P160466	10560	SLC19A2	2.52617					1.99028							1.79424	1.76159
A_23_P94159	26260	FBXO25	1.51779					1.56369							1.58868	1.54026
A_24_P100605	57186	RALGAPA2	1.83711					2.04707							2.04408	1.94846
A_24_P100551	57630	SH3RF1		1.82005	1.79505										1.81527	2.05197
A_32_P160972	58527	ABRACL		2.20244	1.97272										2.4196	2.33495
A_23_P147245	114884	OSBPL10	1.72737					1.97941							2.14819	2.2331
A_23_P250212	157285	SGK223	1.74086		1.63657										1.69675	1.68348
A_23_P408376	259217	HSPA12A	3.18542					2.47221							4.24717	3.82955
A_23_P42065	27242	TNFRSF21		2.05804											2.02824	1.92739
A_24_P64182	29988	SLC2A8		1.80492											2.77345	2.34374
A_23_P212025	253461	ZBTB38	2.67474												2.82159	2.69223
A_23_P98350	330	BIRC3			2.1547										2.60256	2.48044
A_23_P344555	4739	NEDD9	2.15501												2.61271	2.26373
A_23_P19673	6446	SGK1			-1.51164										-1.53554	-1.59786
A_23_P162068	6506	SLC1A2		-2.09306											-2.25667	-2.06606
A_23_P87049	6653	SORL1	1.7735												1.61284	1.93495
A_24_P294124	9792	SERTAD2	2.49066												2.48732	2.11931
A_23_P25396	9971	NR1H4		-1.93707											-2.08455	-2.25579
A_23_P115417	23179	RGL1						1.57148							1.53874	1.70458
A_23_P152420	23199	GSE1	-1.76175												-1.6144	-1.65223
A_32_P83845	23462	HEY1	2.38958												2.80729	3.1478
A_23_P76901	26030	PLEKHG3	-1.82896												-1.6857	-1.60703
A_32_P108254	54757	FAM20A	2.38862												2.57051	2.58421
A_23_P165162	57817	HAMP									-1.80131				1.94447	2.21552
A_23_P379649	90427	BMF	2.44503												3.45424	2.65442
A_24_P296508	124935	SLC43A2			1.64331										1.76737	2.0013
A_23_P74112	163702	IFNLR1	1.74743												2.2419	1.74269
A_23_P1461	10133	OPTN													1.50752	1.81964
A_23_P161647	5091	PC													1.76743	2.16467
A_24_P158946	121512	FGD4													2.67001	2.30998
A_23_P113701	5154	PDGFA													-1.80545	-2.31865
A_23_P6771	29995	LMCD1													1.87805	2.26149
A_23_P44964	221061	FAM171A1													2.62136	2.28535
A_24_P601695	57186	RALGAPA2													2.11104	2.00172
A_23_P383819	6926	TBX3													2.86176	2.10511
A_23_P30098	127	ADH4													-2.15907	-1.89898
A_23_P79398	7850	IL1R2													2.06721	2.66398
A_23_P1043	55765	C1orf106													1.85235	1.86197
A_23_P7342	101929773	LOC101929773													-1.53805	-1.51658
A_24_P254278	9962	SLC23A2													2.04408	1.93908
A_23_P500300	89870	TRIM15													1.86341	1.8017
A_23_P13772	6926	TBX3													2.41012	2.0668
A_23_P52207	25805	BAMBI													1.6445	1.6439
A_23_P110212	-	-													-1.61894	-1.63193
A_24_P161973	23250	ATP11A													1.6152	1.685
A_32_P234414	149461	CLDN19													-1.78837	-1.63054
A_23_P76538	54997	TESC													1.65855	1.74763
A_23_P252062	5468	PPARG													1.83694	1.75069
A_23_P123234	-	-													3.05979	2.93237
A_23_P107653	2109	ETFB													1.60787	1.674
A_23_P103996	2730	GCLM	1.91083	6.37625	2.79299	1.93681		1.9607	3.73658							1.60785
A_23_P93641	57016	AKR1B10		5.33033	7.11746	1.97609	2.37218		3.84858	3.04292						2.05368
A_24_P129341	57016	AKR1B10		5.6825	7.61726	1.93569	2.43058		3.9659	3.37543						2.26328
A_23_P214080	1958	EGR1	1.74475	3.87353	4.70703			1.53822				3.26275	2.10804		1.66926
A_23_P153320	3383	ICAM1		2.12629	1.94673			1.58117	1.58322			2.00149	1.81765		1.60478
A_23_P47614	7262	PHLDA2		3.0209	4.84228				2.13425	1.67164		2.03027	2.36667			1.64643
A_23_P320113	140809	SRXN1	2.50043	4.455	1.8377	1.7193		2.31374	2.62015						1.59541
A_23_P201538	3725	JUN	2.18999	2.3287	2.09373			1.9752				1.60759			1.57298
A_23_P55706	5971	RELB		2.25019	1.85459				1.62692			1.85117	1.60896		1.81492
A_23_P17065	6364	CCL20	2.60554	3.32465	2.16391			2.77273			1.87045				2.30952
A_23_P213102	23022	PALLD	1.84045	4.38237	3.56524			1.86767	2.43636						1.69277
A_24_P152845	340888	AKR1B10P1		5.26241	6.46778		2.25546		3.85337	3.37175						2.2494
A_23_P28815	1591	CYP24A1	2.03623	2.46004	3.49183								2.11072			2.01102
A_32_P183718	389058	SP5	-1.89241	-1.82849	-1.76911			-1.55259								-1.56577
A_23_P148088	2266	FGG		-1.52151	-1.54663					-1.5127		-1.53922			-1.56463
A_23_P114423	9104	RGN		-2.16783	-2.40356				-1.62484	-1.56977						-1.74933
A_24_P329795	11067	C10orf10		2.17115	2.91226							2.55206	2.28593			1.82045
A_24_P49260	55304	SPTLC3		-2.89716	-2.47202				-1.82191			-1.74994			-1.90855
A_23_P2920	12	SERPINA3		1.55453	2.23764					1.86969						2.54436
A_23_P78209	4097	MAFG	1.83614	1.79954				1.91764							1.76428
A_23_P2501	5053	PAH		-1.93786	-2.00483							-1.60258			-1.74705
A_24_P940524	7543	ZFX		-1.50889							1.5228	-1.66793			-1.62591
A_32_P162150	257397	TAB3	1.93298	1.68023							1.8247					1.92847
A_23_P121716	306	ANXA3		1.82503					1.83855				1.84576			1.93807
A_23_P89249	2064	ERBB2		-1.9411	-1.81086				-1.5514							-1.52343
A_23_P200710	5287	PIK3C2B	-1.68146	-1.73206	-1.75552											-1.60661
A_24_P145653	9064	MAP3K6		1.60725	1.96077							1.50776				1.52234
A_23_P82503	23089	PEG10		-2.02006	-1.97578					-1.76171						-1.72241
A_23_P162142	25987	TSKU	1.67155	1.55103				1.71846							1.67855
A_23_P259707	54886	LPPR1		-5.60224	-2.43818				-1.96973						-1.90252
A_23_P69810	84803	AGPAT9		6.03004	5.10092				2.9691							2.07798
A_23_P90510	92840	REEP6		-1.59309	-1.56279				-1.5466							-1.6915
A_32_P23125	140828	LINC00261		-2.10483	-1.92661				-1.51346							-1.59517
A_24_P463929	285733	-	-1.53693	-1.53071	-1.64598										-1.76443
A_23_P163467	388115	C15orf52			2.03745							1.65833	1.72953			1.7623
A_24_P224727	1050	CEBPA		-1.72485	-1.79396											-2.00118
A_24_P371281	80723	SLC35G2		2.05933	1.9034											1.57646
A_23_P203183	345	APOC3			-2.30401								-1.54443			-1.66957
A_23_P36901	1361	CPB2		-1.91076	-2.00048										-1.54489
A_23_P103486	1573	CYP2J2		1.6529	1.51061											1.52062
A_23_P119886	2646	GCKR		1.99523	1.78953											2.02582
A_32_P231617	4071	TM4SF1		1.83916	2.25926											1.52014
A_24_P224488	4137	MAPT			-2.46621							-2.17982			2.0121
A_23_P106002	4792	NFKBIA		1.51475				1.62825							1.63671
A_23_P345118	5292	PIM1	1.73075					1.66541								1.58623
A_23_P571	6513	SLC2A1										1.53829	1.51535		1.56911
A_23_P7313	6696	SPP1		1.66177	2.23337											1.61264
A_23_P98580	9415	FADS2		-1.52331	-1.7488											-1.70245
A_23_P18713	9429	ABCG2		2.04471	1.81924											1.75629
A_24_P205268	23351	KHNYN		1.7066	1.58693										1.62918
A_23_P103110	23764	MAFF	1.80065	1.67425											1.91306
A_23_P83110	55755	CDK5RAP2	1.8584					1.70432								1.65193
A_23_P17914	80339	PNPLA3		-1.61778	-2.35797											-1.73841
A_24_P131522	84168	ANTXR1		-1.97325	-1.67054											-1.61897
A_23_P26570	146456	TMED6		-1.76315	-1.72104										-1.52335
A_23_P401076	203328	SUSD3		-2.0304	-1.80468										-1.56101
A_23_P407695	338094	FAM151A		-2.03413	-1.84099											-1.87085
A_23_P162918	12	SERPINA3			2.34514											2.74447
A_23_P375494	1050	CEBPA			-1.99782											-2.24381
A_23_P37127	3169	FOXA1			-1.59751											-1.54147
A_24_P347431	3169	FOXA1			-1.52124											-1.606
A_24_P405705	6514	SLC2A2		-2.51853											-1.74953
A_23_P81219	51316	PLAC8			1.75867											1.98267
A_24_P183128	51316	PLAC8			1.65962											1.70134
A_24_P54863	132720	C4orf32			1.69238											1.59763
A_23_P1102	58	ACTA1		1.76553												1.72358
A_23_P57856	604	BCL6						-1.55988							-1.55243
A_24_P115762	1075	CTSC		1.69145												1.86194
A_23_P41314	2160	F11		1.50817												1.68424
A_23_P69908	2745	GLRX			1.76101											1.56545
A_23_P128230	3164	NR4A1										1.67556			1.54535
A_23_P256334	3672	ITGA1			1.69326											2.11592
A_23_P18223	3697	ITIH1			-2.27666											-1.86244
A_24_P402080	4155	MBP						1.55285								1.51776
A_23_P421401	5159	PDGFRB		-2.21668												-2.38109
A_23_P82523	5243	ABCB1			1.80827											1.6431
A_23_P87216	6520	SLC3A2		1.56963											1.68089
A_23_P57709	26577	PCOLCE2			-1.76453											-1.67154
A_23_P67042	55034	MOCOS		1.55448											1.71652
A_23_P38167	55890	GPRC5C	1.51443												1.70055
A_23_P250274	56262	LRRC8A		1.50794											1.51451
A_23_P152235	79191	IRX3			-1.85883											-1.79216
A_23_P19657	84918	LRP11	1.71851												1.54811
A_23_P331928	135228	CD109			3.29692											3.53207
A_23_P367043	168448	CDC14C	1.64017													1.60066
A_24_P272290	221749	PXDC1		1.7659												2.0164
A_23_P373708	284085	KRT18P55			1.51879											1.53967
A_24_P126741	100132510	GLRXP3			1.61689											1.64607
A_23_P24784	7136	TNNI2													2.34546
A_24_P264943	1311	COMP													2.04881
A_23_P88819	9961	MVP														1.74736
A_23_P20285	64236	PDLIM2													1.77594
A_23_P303242	4501	MT1X														1.54888
A_24_P125096	4501	MT1X														1.55243
A_24_P11384	54206	ERRFI1														1.84565
A_32_P164246	94234	FOXQ1													-1.66778
A_23_P381954	2057	EPOR												-3.82074
A_23_P14915	1459	CSNK2A2												-2.79873
A_32_P19917	-	-												-3.52596
A_23_P3792	102465464	MIR6775													1.7579
A_23_P116414	11145	PLA2G16													1.75552
A_32_P37903	-	-													-1.98922
A_23_P217564	2182	ACSL4													-1.6779
A_23_P100654	57659	ZBTB4													1.78461
A_23_P434890	29775	CARD10													1.62152
A_23_P163458	30844	EHD4													1.52543
A_23_P41804	85409	NKD2													2.02012
A_23_P135294	219	ALDH1B1													1.71952
A_23_P62831	-	-													2.39673
A_23_P83388	-	-													1.51447
A_23_P1505	4041	LRP5													1.7909
A_23_P212968	10720	UGT2B11													-1.65875
A_23_P17095	7035	TFPI													-1.75744
A_24_P383450	389792	IER5L													1.94907
A_32_P94176	-	-													-1.74864
A_24_P346431	64759	TNS3													1.52096
A_23_P37983	4490	MT1B														1.637
A_23_P163782	4496	MT1H														1.55631
A_23_P106682	2013	EMP2														1.61692
A_23_P106844	4502	MT2A														1.67223
A_23_P252413	-	-														1.78058
A_32_P119348	80114	BICC1														2.05013
A_23_P54840	4489	MT1A														1.50243
A_32_P171181	25832	NBPF14														3.56454
A_23_P31810	1052	CEBPD														1.78813
A_24_P211565	114904	C1QTNF6														-1.5552
A_24_P181506	9726	ZNF646														-1.76177
A_32_P151937	-	-														2.62397
A_24_P361896	4502	MT2A														1.50274
A_24_P300394	2938	GSTA1														-2.4122
A_24_P923854	-	-														1.9354
A_32_P201521	27346	TMEM97														-1.596
A_24_P281443	-	-														1.52235
A_23_P420196	8651	SOCS1														-1.61791
A_23_P146798	22928	SEPHS2														1.54333
A_23_P166823	7134	TNNC1														2.21109
A_23_P202964	114908	TMEM123														1.63941
A_23_P304682	2013	EMP2														1.69032
A_24_P252667	1317	SLC31A1														3.43969
A_23_P214821	1906	EDN1	1.90754	1.79835	2.29486			1.70116			1.85962	2.41928	2.54311
A_23_P253345	56892	C8orf4	1.73104	1.55154	2.59822						1.96635	1.80704	2.12197
A_23_P253350	56892	C8orf4	1.90348	1.66348	2.47121						1.62959	1.67962	2.0417
A_23_P59210	1026	CDKN1A	2.29531	2.98829	2.59071						1.98263	2.18553	2.09766
A_23_P51646	1263	PLK3	1.90243	2.67274	2.6705						1.56892	1.91983	1.8519
A_23_P110531	10468	FST	1.63893	2.73573	2.23547						1.53658	1.59651	1.76648
A_23_P367816	92017	SNX29	-1.57569	-20.9876	-4.87745						-12.0489	-3.15595	-1.77837
A_24_P356930	1591	CYP24A1	1.68887	2.22747	3.04579			1.86668	1.79876
A_32_P177953	2730	GCLM	2.22665	5.50481	2.54584			2.19758	4.09779
A_23_P137016	6303	SAT1	1.50118	2.77714	3.0662							1.72991	2.18279
A_23_P83368	51741	WWOX		-2.88004	-17.1402						-2.11218	-4.4261	-4.37812
A_32_P33114	152831	KLB		-2.16154	-3.19944				-1.80264		1.76035	-1.8392
A_23_P204581	7296	TXNRD1	1.95694	3.17657	1.77995			1.89255	2.09513
A_23_P62901	7832	BTG2	2.21374	2.09564	1.66219						1.97535	1.92526
A_23_P81399	8878	SQSTM1	1.69628	3.07514	2.00281			1.64202	2.09493
A_23_P75299	64077	LHPP		-1.60223	-3.88668						-1.67335	-1.97551	-2.44005
A_32_P94722	114781	BTBD9		-10.8522	-4.00574						-6.39167	-2.26884	-1.51229
A_23_P136724	344887	LOC344887	3.69345	5.88929	2.75453			3.49742	2.66317
A_32_P66020	400509	-	-1.66201	-3.59387	-1.82056						-3.50006	-1.68093
A_23_P375165	400629	TEX19		2.74341	1.9975			1.82705	2.00569	1.83703
A_23_P159424	98	ACYP2		-1.8081	-1.8576						-1.54734	-1.62056
A_23_P256988	98	ACYP2		-1.80046	-2.4862						-1.5442	-1.68505
A_23_P257971	1645	AKR1C1		2.64456	3.39638				2.27245	2.04883
A_24_P152968	1645	AKR1C1		2.83986	2.75941				2.28966	1.91662
A_24_P220947	1645	AKR1C1		2.88081	3.76761				2.34787	2.15379
A_23_P352879	2729	GCLC	1.78694	3.34831	1.69255			1.7903
A_23_P153897	2788	GNG7		-2.5973	-2.84985						-1.85891	-1.76755
A_23_P61426	4482	MSRA			-4.16495						-2.37511	-2.53968	-1.97893
A_24_P557534	4519	CYTB		-2.02325	-1.94953						-1.55841		-1.53546
A_32_P155026	4774	NFIA	-1.64174	-1.73464	-1.85508							-1.54438
A_23_P378722	6303	SAT1		2.69545	2.91632							1.75491	2.13014
A_24_P941643	23236	PLCB1		-5.15945	-1.72535						-2.58602	-2.02902
A_23_P113034	83938	C10orf11		-2.52436	-3.19084						-2.08744	-3.54038
A_32_P211558	83938	C10orf11		-2.1691	-2.55117						-1.92342	-2.10254
A_23_P210763	182	JAG1	1.64328	2.12116	1.8814			1.52565
A_32_P103771	574	BAGE		-2.11403	-3.41447						1.63035	-2.06566
A_23_P125233	1264	CNN1		1.53635	1.78512							1.88843	1.78882
A_23_P63897	1488	CTBP2		-2.09507	-2.72262						1.89688	-2.0258
A_23_P45059	1793	DOCK1		-3.79244	-1.84335						-1.57715	-1.64146
A_23_P38154	2232	FDXR		1.57565	1.73138							1.81384	1.60408
A_23_P125164	2272	FHIT		-1.99668	-2.40356							-3.09079	-2.46853
A_23_P70007	3161	HMMR		-1.99076	-1.69078						-1.65552	-1.669
A_24_P916496	5578	PRKCA		-6.1296	-2.19712						-2.52126	-1.60278
A_32_P29806	8738	CRADD		-2.11868	-2.10557						-1.9686	-1.50501
A_23_P42257	8870	IER3		2.31249	2.772							2.07509	1.74065
A_23_P146908	9482	STX8		-2.39241	-1.98983						-1.80232	-1.68518
A_23_P5392	9540	TP53I3		2.13143	2.78142							2.12528	1.84614
A_23_P30254	10769	PLK2	2.41617	2.19265	1.61098						1.87383
A_23_P501831	10826	FAXDC2							-1.72416		1.5438	1.82195	1.55304
A_23_P94552	23670	TMEM2	1.9637	2.04433	2.15745						1.86448
A_23_P82351	27241	BBS9		-5.58269	-3.14781						-2.16878	-2.70945
A_23_P77415	29948	OSGIN1	3.14272	3.3261				3.09396	2.12683
A_23_P104471	51207	DUSP13		2.08494	2.90606				1.74701	1.83775
A_23_P153070	54828	BCAS3		-2.80836	-2.81805						-2.26614	-2.06427
A_23_P136355	55733	HHAT		-2.43159	-2.20244						-1.69424	-1.56386
A_24_P336577	55924	FAM212B		2.17532	2.34689						1.7036	1.73015
A_23_P135437	60412	EXOC4		-4.41405	-3.43794						-2.56774	-2.13997
A_32_P103291	64754	SMYD3		-3.13885	-2.39954						-2.1422	-1.97027
A_23_P100141	65259	-	1.56923	1.79087				1.59156	1.66201
A_23_P14302	79686	LINC00341		-2.75271	-1.92575				-1.52225		-1.55115
A_23_P153945	79712	GTDC1		-3.34704	-3.18129						-1.88817	-2.10506
A_23_P416468	80119	PIF1	-1.51805	-1.51854	-1.84736						-1.7368
A_23_P73420	83696	TRAPPC9		-3.36802	-3.09						-2.56775	-2.69446
A_24_P111912	83989	FAM172A		-3.05763	-1.68982						-1.53719	-1.80879
A_23_P254271	84617	TUBB6		2.27951	3.0057							2.1385	2.07182
A_23_P139895	84825	-	1.82117	2.61905	2.2206						2.80361
A_23_P353014	93589	CACNA2D4		1.50239	2.35127							1.94876	1.87972
A_23_P92543	152579	SCFD2		-3.4165	-2.73765						-4.23315	-2.09888
A_24_P57528	201266	SLC39A11		-3.72608	-4.56071						-2.97704	-2.90945
A_23_P434118	634	CEACAM1		1.56115	1.6853							1.557
A_23_P158976	1244	ABCC2		2.17713	1.97418				1.72937
A_23_P44569	1244	ABCC2		2.26636	1.98949				1.6961
A_24_P141214	2040	STOM		1.55149								1.52591	1.54278
A_23_P145114	2729	GCLC	2.09416	3.04306					2.20935
A_23_P416581	2781	GNAZ		-1.85096	-1.53826						-1.5352
A_24_P214754	2908	NR3C1	1.70819					1.65943			1.84762
A_23_P431939	3140	MR1		2.2585	1.7924							1.71841
A_24_P137897	3475	IFRD1	1.53845	1.64998	1.58684
A_24_P551842	4519	CYTB		-1.90908	-1.76262								-1.52061
A_23_P206212	7057	THBS1	1.79998	1.50431				1.62123
A_32_P21993	7171	TPM4			1.96273							1.56852	1.73999
A_32_P28284	7171	TPM4		1.50828	1.93992								1.6418
A_24_P916288	7528	YY1		-1.8862	-2.49539							-1.65093
A_23_P313560	8202	NCOA3		-1.59343	-1.58514						1.54182
A_23_P11874	9019	MPZL1		1.55442	1.545							1.5326
A_24_P359856	9759	HDAC4	-1.6591	-1.89997							-1.95525
A_24_P8892	9759	HDAC4		-3.38647	-1.68148						-2.52646
A_32_P355396	9895	TECPR2		-2.01695	-1.90242						-1.78123
A_23_P5441	10058	ABCB6		1.56689	1.70713				1.52438
A_23_P80068	10950	BTG3	1.51682	1.87383							1.63012
A_24_P365721	11254	SLC6A14		2.47187	2.38563						2.01795
A_23_P58506	22936	ELL2		-1.83829	-1.87194							-1.81301
A_24_P249784	23085	ERC1		-2.87021	-1.63775						-2.55748
A_24_P202555	23094	SIPA1L3		-2.93375	-1.92529						-3.13209
A_23_P88099	23263	MCF2L		-2.05703	-1.63703						-1.96907
A_24_P108311	23327	NEDD4L		-2.12263	-1.59734							-1.61479
A_23_P29185	23331	TTC28		-4.30615	-1.82777						-3.80674
A_32_P100683	23331	TTC28		-3.84203	-1.59557						-3.23698
A_23_P415021	25840	METTL7A		-1.58716	-1.71668				-1.63422
A_24_P374634	27067	STAU2		-2.61652	-2.88741							-2.07996
A_23_P22169	55277	FGGY		-2.48053	-3.42086							-1.8158
A_32_P209094	55277	FGGY		-2.44831	-2.90701							-1.74912
A_23_P128486	57103	C12orf5		2.17609	2.09069						1.9786
A_32_P23854	57706	DENND1A		-3.52819	-1.55994						-2.60849
A_24_P945408	80210	ARMC9		-2.27409	-1.58629						-1.80611
A_23_P3681	81831	NETO2		1.70124	1.56698						1.55852
A_32_P170406	83660	TLN2		-3.6119	-1.8561						-2.35522
A_23_P132019	83737	ITCH		1.73564	1.90926						1.6629
A_32_P87872	83943	IMMP2L		-3.4679	-3.0247							-3.34191
A_24_P164549	84440	RAB11FIP4		-2.60929	-1.74177						-1.69312
A_23_P204158	84900	RNFT2		-2.37049	-2.1867						-1.96091
A_24_P13390	84900	RNFT2		-2.30195	-1.93224						-1.96834
A_23_P354187	128637	TBC1D20		1.61655	1.55026							1.52616
A_23_P25974	145567	TTC7B		-2.79092	-1.60162						-2.29263
A_23_P389525	150684	COMMD1		-1.69117	-1.71898						-1.63896
A_23_P69531	152831	KLB			-2.10738					-1.53179			-1.5656
A_24_P98251	157680	VPS13B		-6.70413							-2.01735	-2.31661
A_23_P23960	282991	BLOC1S2		1.63631	1.54751						1.62529
A_23_P135381	389058	SP5	-1.70421	-1.55515	-1.81001
A_32_P124493	642826	BMS1P6		-3.33094	-1.55213						-3.01043
A_32_P37247	642826	BMS1P6		-3.5142	-1.55122						-3.03743
A_23_P258190	231	AKR1B1		2.3325	2.02644				1.88711
A_23_P63896	355	FAS		2.39796	2.19727						2.15834
A_24_P873764	613	BCR		-1.96621	-2.08814						-1.5271
A_24_P360078	987	LRBA		-2.48239	-1.79574							-2.50045
A_23_P5300	1373	CPS1		-1.54369	-1.92641							-1.60889
A_24_P220454	1523	CUX1	-2.24236	-1.96043							-1.99769
A_23_P40926	1608	DGKG		2.35509	1.91256				1.9003
A_23_P210319	1838	DTNB		-1.99046	-1.53016						-1.81849
A_23_P110712	1843	DUSP1	1.8219	2.11472	1.63818
A_23_P32021	2176	FANCC		-1.8765	-1.79525						-1.61052
A_23_P45475	2717	GLA		2.47688	2.04011				1.77664
A_23_P212749	3064	HTT		-1.59807	-1.67526						-1.52135
A_23_P417282	3480	IGF1R		-1.81893	-1.52099						-1.68921
A_23_P389102	4642	MYO1D		-2.17988	-2.31198						-1.58199
A_23_P101193	4645	MYO5B		-1.91012	-1.57642						-1.52472
A_23_P7596	4651	MYO10		-2.69231	-2.70399				-1.76811
A_23_P48358	5095	PCCA		-2.18647	-1.62777							-2.06473
A_23_P52121	5174	PDZK1		-1.74675	-2.24721							-1.65045
A_24_P396720	5500	PPP1CB		-1.62723	-1.78138							-2.09577
A_24_P309095	5649	RELN		-1.85082	-1.85555							-1.66314
A_32_P79434	5799	PTPRN2			-1.78863							-1.70009	-2.20549
A_24_P123052	5912	RAP2B	2.18613	1.63369							1.68002
A_23_P423197	6256	RXRA		-1.95694	-1.89146						-1.63688
A_23_P87238	6291	SAA4			2.47258							1.74815	2.03485
A_23_P65481	7011	TEP1			1.78633							1.623	1.51808
A_24_P405430	7072	TIA1		-1.7713	-1.68048							-2.13097
A_23_P138541	8644	AKR1C3		1.98426	1.52965				1.58195
A_23_P169030	8795	TNFRSF10B		2.3724	1.99439							1.71144
A_24_P410797	8997	KALRN		1.699	1.63546							1.51717
A_23_P65757	9133	CCNB2		-1.58931	-1.5344						-1.68573
A_23_P91697	9215	LARGE		-8.96322	-2.16227						-6.60785
A_24_P337796	9263	STK17A		1.91711	1.71414						1.64291
A_23_P59637	9732	DOCK4	-1.6963	-2.6305							-1.71049
A_24_P333525	9910	RABGAP1L		-5.46223							-2.18911	-1.99804
A_24_P9090	9987	HNRNPDL		-2.01949	-1.90369							-1.71538
A_32_P97169	10082	GPC6		-2.68415	-3.91334							-3.21615
A_24_P252497	10221	TRIB1		1.8421	1.95613							1.58496
A_23_P209215	10254	STAM2		1.71167	1.59968						1.72818
A_23_P80040	10544	PROCR		2.20237	2.27879							1.7807
A_23_P76799	11177	BAZ1A		1.63759	1.76814						1.64503
A_23_P150768	11309	SLCO2B1		-2.05	-2.35791				-1.58444
A_23_P334883	22941	SHANK2		-7.62096	-2.57782						-5.08009
A_32_P83049	22979	EFR3B		-2.08298	-3.12819						-1.74066
A_23_P64743	23012	STK38L		1.75077	1.67487						1.78651
A_24_P943613	23216	TBC1D1		-1.51954	-1.51099						-1.59047
A_23_P217049	23413	NCS1		1.50646	1.59525							1.59805
A_23_P102364	25791	NGEF		-2.79997	-1.98167						-1.96578
A_23_P78248	25984	KRT23			1.62723							1.68523	2.11037
A_23_P417415	26027	ACOT11		-2.31648	-1.73193						-1.87349
A_23_P46063	29922	NME7		-2.23838							-1.70416	-1.52104
A_23_P218463	29950	SERTAD1	1.7519	1.89955	1.57951
A_23_P374782	30011	SH3KBP1		-1.74879	-1.55525						-1.50583
A_23_P47247	55346	TCP11L1		1.64931	1.66876							1.69661
A_23_P70660	55603	FAM46A	1.54033	1.5755							2.04453
A_23_P77590	55697	VAC14		-1.65455	-1.66844						-1.68002
A_23_P120467	55734	ZFP64	-1.74323	-1.77179							-2.02387
A_32_P109922	57623	ZFAT	-1.53866	-2.34541							-2.39355
A_24_P944640	57669	EPB41L5			-2.00356						1.51284	-1.73063
A_24_P227069	57678	GPAM			-1.82082						1.78961	-2.10442
A_32_P2730	63827	BCAN		1.6062	1.88351								1.63779
A_24_P150466	64093	SMOC1		-1.93981	-1.82587						-1.71785
A_24_P247987	79650	USB1		1.58079	1.9555							1.60218
A_23_P250619	79683	ZDHHC14		-3.11176	-1.83127						-2.72779
A_23_P145711	79783	SUGCT		-2.34684	-3.49031							-2.11526
A_23_P56553	79828	METTL8		1.78796	1.72134						1.51542
A_24_P269062	81848	SPRY4		1.8826	1.89661							1.86572
A_23_P154688	83959	SLC4A11		1.61603	1.62329							1.69266
A_23_P315451	84063	KIRREL2		-1.78273	-2.42532				-2.52301
A_24_P150665	84127	-		-3.49339	-2.22803						-2.94653
A_23_P110005	84276	NICN1		-1.58589	-1.63956						-1.52803
A_23_P205419	84312	BRMS1L		1.55327	1.61747						1.69902
A_23_P132874	84319	CMSS1		-2.0008							-1.60367	-1.57885
A_23_P46539	84722	PSRC1		-1.57226	-1.91819						-1.58864
A_32_P217773	84958	SYTL1		1.62161	1.60146							1.90837
A_23_P49610	84981	MIR22HG	2.30457	2.8879	2.00105
A_24_P100517	89958	SAPCD2		-1.57385	-1.53023						-1.60556
A_24_P246710	93664	CADPS2		-2.52531	-1.70257							-1.63413
A_23_P88865	123920	CMTM3		1.66572	1.5009							1.57369
A_23_P324523	124152	IQCK		-1.8504	-2.11743							-1.69776
A_23_P138271	127829	ARL8A		1.96089	2.06375							1.72509
A_23_P376591	171425	CLYBL		-1.60038	-2.74771								-1.82232
A_24_P378987	207063	DHRSX		-2.88596	-1.93672						-2.22092
A_32_P62342	283464	GXYLT1		1.60929	1.61596						1.58494
A_23_P10591	284207	METRNL		2.38192	2.19625							2.47569
A_32_P16315	347688	TUBB8		-1.73344	-1.72627							1.72246
A_32_P154342	353189	SLCO4C1		-2.23134	-1.87921							-1.92811
A_24_P18105	444	ASPH		1.73874	2.24505
A_23_P208706	581	BAX			1.83658							1.98953
A_23_P93464	594	BCKDHB		-1.9655	-2.11504
A_24_P239664	594	BCKDHB		-2.00062	-1.87204
A_23_P95683	763	CA5A		-1.53444	-1.73772
A_23_P124742	1119	CHKA		-1.94187	-1.58859
A_23_P34045	1896	EDA		-1.83313							-2.24764
A_23_P44274	2243	FGA			-1.82473							-1.79653
A_23_P390504	2296	FOXC1	1.62817	2.0457
A_23_P39766	2744	GLS		1.75039							2.61358
A_24_P294233	2744	GLS		1.75103							2.72847
A_32_P136295	2788	GNG7		-2.46476	-4.13767
A_23_P63825	2805	GOT1			1.5648							1.55547
A_23_P122863	2887	GRB10	-1.61161								-1.6884
A_23_P214059	2908	NR3C1	1.64383								1.71493
A_24_P384839	4047	LSS		-1.88616	-1.99522
A_24_P110799	4047	LSS		-1.61179	-2.08195
A_24_P319635	4170	MCL1		2.57588	2.41221
A_24_P336754	4170	MCL1	1.91996		1.67609
A_23_P141345	4356	MPP3		1.62507	1.86409
A_23_P141346	4356	MPP3		1.64534	1.65457
A_23_P143817	4638	MYLK		-1.72114	-1.5696
A_24_P319923	4638	MYLK		-1.91331	-1.95135
A_23_P501583	4800	NFYA		1.78347	2.24096
A_24_P926410	5053	PAH		-2.03115	-1.65332
A_24_P81740	6888	TALDO1		1.53794	1.55679
A_23_P34376	6920	TCEA3		-1.6982	-1.85416
A_23_P141974	7171	TPM4			1.89048								1.57473
A_23_P102109	7277	TUBA4A		1.87309	1.7916
A_23_P154065	7277	TUBA4A		1.89513	2.20984
A_24_P290354	7763	ZFAND5		1.68629	1.56949
A_23_P121795	8470	SORBS2		-2.80922	-2.21472
A_24_P140475	8470	SORBS2		-2.74426	-2.02698
A_24_P242391	9019	MPZL1		1.55327								1.56534
A_23_P314151	9221	NOLC1		1.59618	1.601
A_23_P90804	9448	MAP4K4		-2.53352	-1.82732
A_23_P210048	9759	HDAC4		-2.53513							-2.15911
A_23_P355455	9779	TBC1D5		-2.75629							-1.58551
A_24_P289029	9779	TBC1D5		-2.74842	-1.96329
A_24_P197196	10058	ABCB6		1.58343	1.61423
A_23_P131801	10110	SGK2		2.09771	2.57407
A_24_P151356	10110	SGK2		2.26386	3.30422
A_24_P694760	23085	ERC1		-2.61464							-1.9673
A_24_P202558	23094	SIPA1L3		-2.7612							-2.67141
A_23_P6099	23236	PLCB1		-4.66242							-2.0038
A_23_P88106	23263	MCF2L		-2.23912							-1.75276
A_24_P782308	23327	NEDD4L		-2.08415	-2.44261
A_24_P19410	23492	CBX7		-1.90072	-1.72486
A_23_P327013	23514	SPIDR		-2.16848							-1.74654
A_24_P143686	23514	SPIDR		-2.12107							-1.68838
A_24_P227230	23705	CADM1		-1.88618	-1.75946
A_23_P162640	23710	GABARAPL1		2.56955	2.03642
A_24_P4816	23710	GABARAPL1		2.49176	2.05036
A_23_P92983	23743	BHMT2		1.55756	2.05387
A_24_P22976	27106	ARRDC2		1.79981	1.9736
A_32_P34589	51319	RSRC1		-2.09708							-1.56149
A_24_P225534	54933	RHBDL2		-2.17138	-1.93304
A_32_P114246	55031	USP47		-1.82116								-2.98856
A_23_P162279	55297	CCDC91		-2.23058							-1.73662
A_32_P184003	55297	CCDC91		-1.86955							-1.61867
A_23_P102582	55969	C20orf24		1.61931	1.70557
A_24_P194184	55969	C20orf24		1.62138	1.7027
A_24_P15114	57695	USP37									2.08584	-1.8096
A_23_P43557	57706	DENND1A		-2.3345							-1.7432
A_24_P272761	57706	DENND1A		-3.39036							-2.43712
A_23_P256008	79844	ZDHHC11		-1.98764	-1.96551
A_23_P209731	80210	ARMC9		-1.69758							-1.70027
A_23_P209735	80210	ARMC9		-1.74143							-1.7606
A_23_P109655	80723	SLC35G2		1.79756	1.53798
A_24_P347566	83660	TLN2		-2.60741	-2.38941
A_24_P151622	83943	IMMP2L		-2.63979								-2.20198
A_24_P222997	84083	ZRANB3		-2.20494							-1.60691
A_23_P38427	84440	RAB11FIP4		-1.81108	-2.36728
A_24_P193624	84937	ZNRF1		-1.57857	-1.78301
A_23_P163306	84952	CGNL1		-2.34846	-1.79544
A_24_P135319	84952	CGNL1		-2.08127	-1.539
A_23_P35645	84991	RBM17		-1.50277								-1.5258
A_24_P678741	85379	KIAA1671	-1.65841								-2.01648
A_23_P94216	91694	LONRF1			1.52781						1.68018
A_23_P108404	116987	AGAP1		-4.11639							-3.90704
A_32_P55161	116987	AGAP1		-3.61378							-3.2221
A_23_P330209	117584	RFFL		2.0037	1.58797
A_23_P369479	124540	MSI2			1.5641							1.81462
A_24_P280628	157680	VPS13B		-3.20871								-2.20822
A_23_P352484	220164	DOK6		-3.71126							-1.75394
A_24_P295543	282991	BLOC1S2		1.56144							1.60464
A_23_P2537	326625	MMAB		-1.83429	-2.04741
A_23_P503182	29	ABR		-1.64706							-1.79182
A_23_P79221	90	ACVR1		1.51452	1.86626
A_23_P256158	152	ADRA2C		-1.57429	-1.78426
A_23_P51136	388	RHOB		1.78366	1.74804
A_24_P916586	636	BICD1		1.92526	1.73756
A_23_P46639	731	C8A		-2.03245	-2.5365
A_23_P138308	965	CD58		1.60178	1.95792
A_23_P30294	1036	CDO1		-1.6347	-2.33483
A_23_P217379	1288	COL4A6		-1.5355	-2.23873
A_23_P257716	1595	CYP51A1			-1.50897					-1.50043
A_23_P257871	1601	DAB2		-1.75327	-1.62762
A_23_P145644	1644	DDC		-1.97178	-2.00827
A_23_P23221	1647	GADD45A	1.82355	1.74249
A_23_P379475	1718	DHCR24		-1.52053	-1.57943
A_23_P45811	1733	DIO1		-1.82699	-2.35469
A_24_P945283	1741	DLG3		-1.54653	-2.38645
A_23_P149281	1969	EPHA2		2.1516	1.98904
A_24_P269315	1992	SERPINB1		-1.657	-1.55254
A_23_P8834	2053	EPHX2		-1.95549	-2.51239
A_23_P257924	2114	ETS2		1.71654	1.51309
A_24_P71341	2330	FMO5		-2.11458	-1.52421
A_23_P313632	2530	FUT8		-2.02326							-1.58948
A_23_P250444	2705	GJB1		-1.66396	-1.74406
A_23_P123596	2731	GLDC		-1.90765	-1.70743
A_23_P138665	2746	GLUD1		-1.67096	-1.6383
A_23_P45361	2747	GLUD2		-1.61096	-1.60845
A_23_P335329	2786	GNG4		-1.63427	-1.62969
A_23_P102202	2956	MSH6									1.70995	-1.62521
A_23_P304991	3141	HLCS		-2.73511							-1.91769
A_23_P340717	3175	ONECUT1		-1.62689	-1.98912
A_24_P123245	3184	HNRNPD		-1.58023	-1.67717
A_32_P51894	3192	HNRNPU		-1.7528								-1.91322
A_23_P501538	3200	HOXA3		-1.95524	-1.91936
A_23_P120243	3231	HOXD1		1.81816								2.15338
A_24_P167806	3419	IDH3A		1.67366	1.85242
A_23_P52266	3434	IFIT1		-1.69858	-2.16224
A_23_P129556	3566	IL4R		1.50653	1.8619
A_24_P26897	3632	INPP5A		-2.38527							-1.69495
A_24_P225679	3667	IRS1		-1.61887	-1.78738
A_32_P208076	3673	ITGA2			2.75337						2.17928
A_23_P365610	3727	JUND	1.50004					1.50324
A_24_P397386	3977	LIFR		-2.18002								-2.62233
A_23_P309545	4193	MDM2		2.79847	2.19803
A_23_P104323	4255	MGMT		-1.68013	-2.03902
A_23_P36658	4257	MGST1		1.66523	1.69931
A_23_P93613	4289	MKLN1			1.9162						1.98025
A_23_P57417	4320	MMP11		-1.69052	-2.09481
A_23_P406928	4540	ND5		-1.52665	-1.78757
A_23_P213171	4547	MTTP									1.57606	-1.59845
A_23_P140256	4860	PNP		1.77181	1.60464
A_23_P12363	4919	ROR1		-2.40525	-1.79352
A_23_P60146	5157	PDGFRL		-1.90327							-1.51537
A_23_P4561	5271	SERPINB8		2.5859	2.81532
A_23_P155335	5337	PLD1			1.7985						1.6283
A_23_P46618	5362	PLXNA2		-3.17666							-2.30221
A_23_P312920	5450	POU2AF1		-2.07002	-1.83775
A_23_P207445	5608	MAP2K6		-3.0848	-2.58268
A_23_P124122	5827	PXMP2		-1.50679	-1.53737
A_23_P54373	5873	RAB27A		1.53992	1.97874
A_24_P192262	5898	RALA			-1.52253							-1.55581
A_23_P88849	6236	RRAD		2.16317	1.6732
A_23_P206960	6397	SEC14L1			1.56229							1.50042
A_24_P81900	6515	SLC2A3		-1.55113	-1.55423
A_23_P152995	6532	SLC6A4		-1.53532	-1.53867
A_23_P19733	6581	SLC22A3		-1.97452	-1.65322
A_23_P131846	6615	SNAI1	1.82987	1.67457
A_23_P139143	6809	STX3		1.92275	1.79603
A_24_P417162	6907	TBL1X		-1.60197							-1.54688
A_24_P365365	6929	TCF3		-1.66362	-1.68751
A_23_P69368	7018	TF		-2.53986								-2.02128
A_24_P923251	7052	TGM2			1.74885							1.58657
A_23_P205828	7082	TJP1		1.7135							1.6666
A_23_P256773	7260	TSSC1		-1.58362							-1.56572
A_23_P145584	7328	UBE2H		1.58816								1.56263
A_23_P209978	7447	VSNL1		-2.07832	-1.77681
A_23_P122174	7518	XRCC4		-2.85671							-2.0259
A_23_P388553	7586	ZKSCAN1	1.7436								1.82514
A_23_P200222	7804	LRP8		1.65836					1.73557
A_23_P148015	8313	AXIN2		-1.51608	-1.54089
A_23_P333735	8379	MAD1L1		-4.18795							-3.35021
A_32_P465742	8395	PIP5K1B		-1.7371	-1.6983
A_23_P160800	8431	NR0B2			1.56974							1.6541
A_24_P827	8464	SUPT3H		-4.58439							-2.49878
A_23_P159920	8517	IKBKG		2.10161	1.77586
A_23_P141764	8774	NAPG		1.55914	1.57094
A_23_P55584	8780	RIOK3		1.56087	1.55436
A_23_P46819	8945	BTRC		-1.65259	-1.80328
A_23_P159125	9121	SLC16A5			2.13569							1.91968
A_23_P205910	9187	SLC24A1		-1.56808	-1.62207
A_23_P206280	9289	GPR56										1.5639	1.50756
A_24_P934755	9470	EIF4E2		1.54049	1.51823
A_23_P94819	9501	RPH3AL		-1.89144							-2.19774
A_23_P111621	9569	GTF2IRD1		-1.71334							-1.60258
A_32_P132796	9577	BRE		-2.65853							-2.04716
A_23_P10559	9625	AATK		-1.9138	-1.74775
A_23_P24843	9645	MICAL2		-1.72796							-2.15552
A_23_P329768	9687	GREB1		-1.70069	-2.00213
A_23_P347632	9788	MTSS1		-1.77867	-1.70944
A_23_P207967	9811	CTIF		-2.2138							-2.34571
A_23_P26854	9912	ARHGAP44		-1.68316							-2.05256
A_23_P105862	10129	FRY		-2.20834	-1.60195
A_23_P204998	10160	FARP1		-1.68264	-1.76536
A_23_P88141	10243	GPHN		-2.73407							-1.89996
A_23_P201279	10277	UBE4B		-1.53793	-1.95211
A_23_P92629	10283	CWC27		-1.79838							-1.61289
A_23_P258251	10495	ENOX2		-2.22586							-1.83818
A_23_P207280	10513	APPBP2			-1.99433							-1.79785
A_23_P33720	10667	FARS2		-2.14954							-2.15971
A_23_P202170	10724	MGEA5									1.63051	-1.67292
A_24_P246361	10788	IQGAP2		-2.29344								-1.97977
A_23_P120316	10797	MTHFD2		1.61561							1.62504
A_32_P170444	10923	SUB1		-1.54306								-1.94515
A_23_P129801	10966	RAB40B		-1.58068	-1.75345
A_23_P364024	11010	GLIPR1		2.14641	2.34797
A_23_P96853	11124	FAF1		-2.06232							-2.02083
A_23_P252052	11259	FILIP1L			2.07524								1.74563
A_23_P101013	11322	TMC6			1.63248							1.63558
A_23_P168951	22882	ZHX2		-1.62168	-1.53932
A_23_P157809	22949	PTGR1		2.45511	2.79023
A_23_P112201	23081	KDM4C		-1.62893							-1.68946
A_24_P28165	23092	ARHGAP26		-2.16534							-1.53374
A_24_P282108	23140	ZZEF1		-1.52377	-1.61072
A_24_P307759	23224	SYNE2		-2.12954								-2.76516
A_32_P16258	23233	EXOC6B		-3.52867							-2.32337
A_24_P40968	23269	MGA									1.64732	-1.78802
A_32_P194246	23274	CLEC16A		-3.4547							-3.18833
A_24_P176493	23300	ATMIN	1.70265								1.94139
A_24_P93901	23309	SIN3B			1.74987							1.69198
A_23_P164528	23335	WDR7		-2.76087							-1.806
A_23_P50357	23370	ARHGEF18		-1.52613							-1.56092
A_24_P72518	23382	AHCYL2		-1.77797	-2.16454
A_24_P134319	23394	ADNP			-2.43805							-1.69081
A_23_P109593	25771	TBC1D22A		-3.35318							-2.86846
A_23_P205499	26020	LRP10			1.69603							1.52924
A_23_P66473	26207	PITPNC1		-3.64835							-4.29533
A_23_P62967	27185	DISC1		-2.67073							-2.20047
A_24_P403501	27438	-		-1.63728	-1.50593
A_23_P78383	29919	C18orf8		1.5727	1.63789
A_23_P250910	29979	UBQLN1		1.51244	1.57773
A_23_P206347	51108	METTL9			-1.67422							-1.53415
A_24_P416079	51203	NUSAP1		-1.57333	-1.50119
A_23_P19182	51308	REEP2			1.67799							1.79214
A_23_P49338	51330	TNFRSF12A		2.33116	2.13717
A_23_P93431	51390	AIG1		-1.54344	-1.88626
A_23_P252403	51397	COMMD10			-1.85699							-1.62554
A_23_P140427	51466	EVL		-1.69337	-1.73125
A_23_P46470	54206	ERRFI1	1.66801					1.57973
A_23_P93818	54441	STAG3L1		-1.55036							-1.66297
A_32_P38404	54534	MRPL50		-1.6043								-1.69497
A_23_P218751	54584	GNB1L		-2.059							-1.88976
A_24_P161018	54625	PARP14			1.72262						1.75619
A_24_P284324	54868	TMEM104		-1.54425							-1.62639
A_23_P44781	54901	CDKAL1		-3.73063							-2.72512
A_23_P31437	54905	CYP2W1		-1.86075	-1.88445
A_32_P27706	54919	DNAAF5		-1.855								-2.4593
A_32_P67623	54954	FAM120C		-1.69983	-1.74922
A_23_P2843	55002	TMCO3		1.76364	1.93664
A_23_P70897	55063	ZCWPW1		-1.63047							-1.50057
A_23_P419239	55500	ETNK1		1.80119	1.7488
A_23_P86242	55532	SLC30A10		-1.69307	-2.07225
A_24_P912136	55705	IPO9		-3.51117	-2.34065
A_23_P132669	55830	GLT8D1		-1.53472	-1.60837
A_23_P28772	55861	DBNDD2		1.51772								1.54447
A_23_P140434	55930	MYO5C		-1.7191	-1.57114
A_24_P35478	56288	PARD3		-2.60887							-2.85307
A_23_P356466	56894	AGPAT3		-1.62863	-2.39159
A_23_P134167	57107	PDSS2		-2.25529	-1.73448
A_23_P51690	57127	RHBG		-1.58038	-1.73412
A_23_P51729	57165	GJC2		-1.61437	-1.89154
A_24_P45367	57185	NIPAL3		-1.648	-1.6321
A_23_P76749	57452	GALNT16		-1.74938	-2.17073
A_32_P458096	57465	TBC1D24		-1.83675							-1.64798
A_23_P133216	57486	NLN		1.62443	1.65963
A_23_P411431	57504	MTA3		-1.60196	-2.16924
A_23_P384499	57521	RPTOR		-3.01006							-3.02691
A_23_P7882	63027	SLC22A23		-1.65376							-1.54173
A_23_P205519	63874	ABHD4		2.55316	2.08144
A_23_P108376	63892	THADA		-1.92032							-1.86048
A_23_P203332	63901	FAM111A	1.55768								1.85367
A_23_P252903	64374	SIL1		-1.81991							-1.73467
A_23_P147822	64787	EPS8L2			1.67065							1.55935
A_23_P120354	65124	SOWAHC	1.85521								1.62376
A_23_P113184	79068	FTO		-2.27647							-2.02293
A_23_P147605	79096	C11orf49		-2.17959							-2.01863
A_23_P118894	79170	PRR15L		-2.36178	-2.00192
A_23_P329870	79651	RHBDF2			1.61849							1.55773
A_23_P217120	79813	EHMT1	-1.53008								-1.87364
A_23_P149050	79854	LINC00115		-1.50484	-1.61158
A_32_P107876	80144	FRAS1		-2.32257	-1.53568
A_23_P251937	80315	CPEB4		1.7187	2.37325
A_23_P26824	80774	LIMD2			1.76534							1.76527
A_23_P211212	80781	COL18A1		-1.54993	-1.8221
A_23_P363399	81539	SLC38A1			1.70674						1.51904
A_23_P87401	81544	GDPD5		-2.16573	-1.92887
A_23_P307761	81928	CABLES2		-1.54042	-1.63674
A_23_P107454	83896	KRTAP3-1										2.41677	2.28979
A_23_P2573	84216	TMEM117		-3.25278							-2.77601
A_32_P60223	84289	ING5		-1.63774	-1.68422
A_32_P205637	84612	PARD6B	1.64202								1.68004
A_23_P377434	84629	TNRC18	-1.76783	-1.90377
A_24_P390055	84749	USP30		-1.63365	-1.63621
A_23_P216517	84904	ARHGEF39		-1.56785							-1.56919
A_23_P128375	84915	FAM222A		-1.7064	-1.61677
A_24_P278234	84960	CCDC183		-2.47906	-1.96384
A_23_P214281	85315	PAQR8		-1.96028	-1.86393
A_23_P114466	90665	TBL1Y		-1.62788	-1.84446
A_23_P142407	94039	ZNF101		1.57463	1.89877
A_23_P168882	94241	TP53INP1		1.64202							2.63775
A_24_P273143	112597	LINC00152		1.51928	1.60337
A_23_P14458	112849	L3HYPDH		1.63118	1.76882
A_24_P399680	116151	FAM210B			1.50142							1.54821
A_23_P75630	116519	APOA5		-1.94733	-2.59811
A_24_P268993	116842	LEAP2		-1.79867	-1.89512
A_23_P139687	121506	ERP27		-1.61436	-1.96228
A_23_P419714	121551	BTBD11		-2.93728							-3.06714
A_23_P428326	125058	TBC1D16		-1.76519							-1.6234
A_23_P385295	130340	AP1S3		1.54161	1.57773
A_24_P122891	130617	ZFAND2B		-1.61193	-1.55325
A_23_P41674	134266	GRPEL2		2.22942							1.6229
A_23_P8571	136853	SSC4D		-1.70527	-1.85048
A_23_P113825	138151	NACC2		1.58909	1.54845
A_23_P125643	140462	ASB9		-1.82375	-2.44529
A_24_P181672	146712	B3GNTL1		-1.69794							-1.61712
A_23_P137543	149076	ZNF362		-1.8973	-1.89859
A_32_P228341	149703	LOC149703			-1.66384							-1.99306
A_23_P113471	158584	FAAH2		-1.81221							-1.75086
A_32_P51237	163782	KANK4		-1.53885	-2.84346
A_23_P257423	199857	ALG14		-1.657	-1.78127
A_23_P143958	200916	RPL22L1										-1.62546	-1.57505
A_32_P161661	203062	TSNARE1		-1.88529							-1.97181
A_23_P382043	221294	NT5DC1		-1.51182								-1.60508
A_23_P360874	222229	LRWD1		1.5242	1.55693
A_24_P83678	253714	MMS22L			1.64383						2.04138
A_23_P158277	255104	TMCO4		-1.85127							-1.87702
A_24_P911179	259266	ASPM				-2.11677					-1.59361
A_23_P332960	283232	TMEM80		-1.66987	-1.74479
A_23_P322704	283635	FAM177A1		1.71761	1.54807
A_24_P304881	283859	-		-1.72413							-1.87733
A_23_P69242	285362	SUMF1		-1.71321	-1.70279
A_32_P151366	285813	-		-1.71919	-1.70025
A_23_P404965	285831	-			-1.8836						1.69632
A_24_P468810	339487	ZBTB8OS			-1.84319							-1.84886
A_24_P260134	349565	NMNAT3			-1.70977						-1.6172
A_23_P10497	374868	ATP9B		-1.5663							-1.54512
A_32_P79190	375010	-			1.52701						1.52574
A_24_P678418	400242	DICER1-AS1		-2.10076	-1.76141
A_32_P66306	400604	TOB1-AS1		-1.63393	-1.68935
A_24_P3804	401251	SAPCD1		-1.85257							-1.80116
A_24_P661593	401504	-	1.55394								1.57889
A_24_P896205	645722	-		-1.63728	-1.85649
A_24_P901084	728996	METTL8P1		1.60868	1.53654
A_32_P67544	729082	OIP5-AS1		-1.64639	-1.50162
A_32_P10133	100169750	PRINS		-1.65551								-1.91745
A_24_P336848	98	ACYP2		-2.0047
A_23_P100539	368	ABCC6		-1.65507
A_23_P15272	368	ABCC6		-1.50308
A_24_P295245	444	ASPH			1.6144
A_23_P346311	581	BAX										2.20763
A_23_P55738	634	CEACAM1			1.66986
A_24_P540057	763	CA5A			-1.75991
A_23_P136135	1119	CHKA		-1.61978
A_24_P100419	1896	EDA									-2.23269
A_23_P255263	2040	STOM			1.61396
A_23_P375372	2243	FGA			-1.68136
A_24_P282251	2243	FGA			-1.85118
A_32_P205110	2296	FOXC1		1.88771
A_23_P256391	2803	GOLGA4										-2.12163
A_24_P187706	2803	GOLGA4										-2.25508
A_24_P81473	2805	GOT1										1.51619
A_24_P235266	2887	GRB10									-1.79521
A_23_P74928	3140	MR1		1.86854
A_23_P133263	3157	HMGCS1			-1.81933
A_24_P63522	3157	HMGCS1			-1.96799
A_24_P454313	3178	HNRNPA1									1.50264
A_32_P42197	3178	HNRNPA1									1.57655
A_23_P60479	3301	DNAJA1									1.65396
A_24_P9671	3301	DNAJA1									2.15513
A_23_P251825	3475	IFRD1		1.54579
A_23_P133245	3550	IK									1.61359
A_32_P173481	3550	IK									1.64416
A_23_P251118	4026	LPP		-2.00712
A_24_P114551	4026	LPP		-2.39134
A_23_P211252	4047	LSS			-2.0928
A_23_P255952	4646	MYO6			1.78905
A_24_P283225	4646	MYO6			1.77369
A_23_P85682	4774	NFIA	-1.63406
A_23_P214425	4800	NFYA									1.77303
A_23_P350704	5565	PRKAB2									1.92351
A_24_P105564	5565	PRKAB2									1.80868
A_23_P18392	5584	PRKCI									1.91766
A_24_P461118	5584	PRKCI									1.78714
A_23_P251984	5723	PSPH			-1.67128
A_32_P78816	5723	PSPH			-1.80621
A_32_P163858	6319	SCD			-2.09576
A_32_P231415	6319	SCD			-2.24998
A_23_P31893	6482	ST3GAL1			-1.81059
A_23_P31896	6482	ST3GAL1			-1.64282
A_23_P132569	6514	SLC2A2		-2.3952
A_23_P129786	6720	SREBF1			-1.62349
A_24_P390784	6720	SREBF1			-2.02985
A_23_P44993	6888	TALDO1		1.50256
A_32_P28872	6888	TALDO1		1.51254
A_24_P327886	6920	TCEA3		-1.68637
A_23_P204579	6996	TDG									1.65994
A_24_P526177	6996	TDG									1.50834
A_23_P88589	7026	NR2F2			-1.70489
A_24_P313354	7026	NR2F2			-1.82833
A_24_P142118	7057	THBS1	1.98984
A_24_P82880	7171	TPM4			1.56201
A_23_P147805	7378	UPP1			2.26383
A_23_P351275	7378	UPP1			2.26584
A_23_P375281	7442	TRPV1		-1.76929
A_23_P500244	7442	TRPV1		-1.71901
A_24_P219140	7528	YY1			-2.38772
A_24_P290527	7543	ZFX										-1.72824
A_23_P303763	7633	ZNF79		1.51444
A_24_P128312	7633	ZNF79		2.14289
A_24_P278167	7763	ZFAND5		1.55143
A_23_P407628	7994	KAT6A									1.59917
A_24_P932203	7994	KAT6A									1.81794
A_23_P120442	8202	NCOA3			-1.72385
A_23_P313568	8202	NCOA3			-1.7986
A_23_P152160	8303	SNN		1.54163
A_24_P30923	8303	SNN			-1.66111
A_23_P138465	9221	NOLC1			1.54628
A_23_P108604	9448	MAP4K4		-1.71137
A_24_P157165	9448	MAP4K4		-2.48032
A_23_P135634	9500	MAGED1			-1.616
A_24_P391526	9500	MAGED1			-1.6527
A_23_P111311	9590	AKAP12			2.97959
A_23_P214897	9590	AKAP12			2.88474
A_32_P152437	9590	AKAP12			2.14195
A_23_P153905	9592	IER2			1.61779
A_32_P36235	9592	IER2			1.58367
A_24_P280378	9716	AQR									2.06038
A_24_P316305	9716	AQR										-2.12888
A_23_P111343	9774	BCLAF1										-1.75902
A_24_P89512	9774	BCLAF1										-1.85435
A_23_P58967	9877	ZC3H11A									1.65144
A_24_P19993	9877	ZC3H11A									1.66514
A_23_P394216	9895	TECPR2		-1.58412
A_24_P791515	10492	SYNCRIP										-1.57866
A_32_P8402	10492	SYNCRIP										-1.60296
A_24_P335263	11163	NUDT4									1.63643
A_24_P50753	11163	NUDT4									1.54612
A_24_P67946	11163	NUDT4			-1.67331
A_23_P76450	22822	PHLDA1			1.70261
A_24_P915692	22822	PHLDA1	2.41538
A_23_P41645	22936	ELL2									1.83007
A_32_P41065	23023	TMCC1	1.9586
A_24_P57700	23051	ZHX3		-1.73104
A_23_P156198	23338	JADE2		1.67442
A_24_P226278	23338	JADE2		1.64556
A_23_P20392	23362	PSD3		-3.22772
A_23_P216167	23362	PSD3		-2.18681
A_24_P2995	23369	PUM2									1.54648
A_24_P71439	23369	PUM2									1.69599
A_23_P250735	23492	CBX7		-2.04665
A_23_P350886	23506	GLTSCR1L		-1.59957
A_32_P134657	23506	GLTSCR1L		-1.70672
A_23_P164047	23531	MMD									1.51018
A_23_P66891	23580	CDC42EP4			-1.98865
A_24_P19054	23580	CDC42EP4			-1.7612
A_23_P203120	23705	CADM1		-1.54866
A_24_P231829	23743	BHMT2			1.6835
A_24_P941773	25840	METTL7A			-2.29487
A_23_P29784	25852	ARMC8										-1.66823
A_24_P187954	25852	ARMC8		1.7698
A_24_P235049	25902	MTHFD1L									-1.55215
A_32_P135243	25902	MTHFD1L									-1.81098
A_23_P205808	26258	BLOC1S6									1.9564
A_24_P27373	26258	BLOC1S6									2.17848
A_23_P46337	27042	DIEXF									1.73873
A_24_P385341	27042	DIEXF									1.70072
A_32_P649	27067	STAU2		-1.63493
A_23_P130965	27106	ARRDC2		1.72453
A_23_P93562	27244	SESN1									2.24351
A_24_P346339	27244	SESN1									2.4834
A_23_P250825	27342	RABGEF1		1.55356
A_24_P232049	27342	RABGEF1									1.56084
A_23_P90762	27347	STK39		-1.80284
A_24_P19544	27347	STK39		-1.788
A_23_P202750	28970	C11orf54									1.63711
A_24_P201404	28970	C11orf54									1.89454
A_23_P86330	51278	IER5		1.52907
A_23_P158794	51319	RSRC1		-1.91766
A_23_P351314	51362	CDC40									1.96203
A_24_P414786	51362	CDC40									2.06327
A_23_P11859	51478	HSD17B7			-2.16486
A_32_P52282	51478	HSD17B7			-2.19016
A_23_P332509	51594	NBAS		-2.20749
A_23_P90752	51594	NBAS		-2.20271
A_23_P206413	51741	WWOX			-1.56261
A_24_P239689	54557	SGTB		1.84254
A_23_P43226	54793	KCTD9									1.55608
A_24_P135406	54793	KCTD9									1.57494
A_23_P148204	55031	USP47										-2.05988
A_23_P207221	55244	SLC47A1			-1.59513
A_24_P142503	55244	SLC47A1			-1.69011
A_24_P372959	55297	CCDC91		-2.0042
A_23_P145824	55607	PPP1R9A		-2.04621
A_32_P38623	55607	PPP1R9A		-2.12663
A_23_P258037	55818	KDM3A									1.5922
A_24_P105761	55818	KDM3A									1.56957
A_23_P166100	56255	TMX4									1.633
A_24_P942517	56255	TMX4									1.90882
A_23_P34396	57035	RSRP1	1.8476
A_24_P2584	57035	RSRP1	2.24754
A_23_P13847	57460	PPM1H		-1.78349
A_23_P391443	57460	PPM1H		-2.13311
A_24_P109082	57695	USP37									2.41685
A_23_P159012	57763	ANKRA2									1.64803
A_23_P41634	57763	ANKRA2									1.57511
A_24_P924862	65059	RAPH1			-1.72354
A_24_P929570	65059	RAPH1			-1.51226
A_23_P208450	79085	SLC25A23			-1.76239
A_32_P224522	79085	SLC25A23			-1.579
A_24_P49533	79699	ZYG11B									1.70841
A_32_P113682	79699	ZYG11B									1.77226
A_24_P206305	79778	MICALL2			1.53901
A_24_P303524	79778	MICALL2			1.56501
A_24_P153456	79844	ZDHHC11		-1.97576
A_32_P77989	81831	NETO2		1.6026
A_23_P75220	81894	SLC25A28		1.5734
A_24_P918397	81894	SLC25A28		1.54477
A_23_P392384	83543	AIF1L			-1.82746
A_23_P94380	83543	AIF1L			-1.6589
A_24_P139191	83737	ITCH									1.73773
A_23_P151415	84056	KATNAL1									1.57191
A_32_P75284	84056	KATNAL1									2.07296
A_23_P412059	84083	ZRANB3		-2.14356
A_24_P170667	84159	ARID5B									1.6042
A_32_P18440	84159	ARID5B									1.67419
A_23_P200551	84196	USP48									1.62398
A_24_P254904	84196	USP48									1.52271
A_23_P27023	84440	RAB11FIP4			-1.64912
A_23_P68547	84515	MCM8									1.66323
A_24_P305556	84515	MCM8									1.82764
A_23_P163858	84937	ZNRF1			-1.59358
A_24_P16610	84937	ZNRF1			-2.06931
A_23_P157715	84988	PPP1R16A		-1.55092
A_24_P9605	84988	PPP1R16A			-1.78794
A_23_P35650	84991	RBM17		-1.55396
A_24_P678743	85379	KIAA1671									-2.03962
A_24_P28619	90806	ANGEL2									1.63296
A_24_P28622	90806	ANGEL2									2.02698
A_32_P194032	91694	LONRF1									1.53663
A_23_P102769	92667	MGME1									1.80105
A_24_P254285	92667	MGME1									1.57925
A_23_P164089	117584	RFFL		1.58655
A_23_P44195	124540	MSI2									-1.57077
A_23_P354193	128637	TBC1D20		1.57415
A_23_P58390	132720	C4orf32			1.75909
A_23_P372096	140688	NOL4L			-1.52987
A_23_P10785	143187	VTI1A									-1.69203
A_32_P36313	143187	VTI1A		-2.01469
A_23_P420428	149951	COMMD7			-1.53111
A_32_P141724	149951	COMMD7			-1.81825
A_32_P131562	150684	COMMD1		-1.68522
A_23_P350617	152831	KLB			-2.50633
A_23_P406187	162417	NAGS			1.62052
A_32_P32739	162417	NAGS			1.79176
A_23_P378690	169200	TMEM64										-1.67257
A_32_P18723	169200	TMEM64										-1.6294
A_32_P160561	220164	DOK6		-2.43245
A_24_P706312	220988	HNRNPA3										-2.18564
A_24_P706314	220988	HNRNPA3										-1.99084
A_23_P305033	257397	TAB3		2.14749
A_24_P364381	326625	MMAB			-1.75652
A_24_P56221	326625	MMAB			-2.6638
A_24_P693986	388610	TRNP1			1.67409
A_24_P734953	388610	TRNP1			1.82451
A_23_P388433	401152	C4orf3									1.68663
A_24_P391987	401152	C4orf3									1.53242
A_23_P152505	18	ABAT		-1.67708
A_24_P235429	19	ABCA1		-1.69461
A_23_P383835	39	ACAT2			-1.61698
A_23_P150053	59	ACTA2										1.50165
A_24_P935103	115	ADCY9									-1.77412
A_23_P112596	132	ADK		-1.76883
A_23_P55477	136	ADORA2B		1.66745
A_24_P932418	161	AP2A2			-1.57537
A_24_P381962	164	AP1G1										-1.50525
A_23_P165061	166	AES			-1.5695
A_23_P58205	174	AFP									1.67064
A_23_P83514	189	AGXT			-2.04205
A_23_P129896	224	ALDH3A2			-1.65168
A_23_P10701	323	APBB2		-1.83666
A_23_P118815	332	BIRC5			-1.54034
A_23_P79591	338	APOB										-2.60688
A_23_P12514	389	RHOC			1.65979
A_23_P162037	406	ARNTL		-1.99061
A_23_P116902	420	ART4			-1.56335
A_24_P73290	488	ATP2A2			-1.72909
A_23_P143551	529	ATP6V1E1			1.52731
A_23_P211047	571	BACH1									1.88792
A_24_P935986	586	BCAT1										-2.31335
A_23_P81581	635	BHMT			-1.76824
A_23_P134925	665	BNIP3L		-1.67908
A_23_P145197	705	BYSL		1.56626
A_23_P2492	716	C1S			1.54623
A_23_P97541	722	C4BPA			-1.74499
A_24_P261083	734	OSGIN2			1.99531
A_24_P305623	757	TMEM50B			-1.74365
A_24_P114739	817	CAMK2D		-1.59881
A_23_P213518	831	CAST										-1.74201
A_23_P105138	847	CAT			-1.84022
A_24_P96403	861	RUNX1	1.91814
A_23_P117363	866	SERPINA6			-1.53991
A_23_P110122	901	CCNG2									1.81376
A_23_P76364	928	CD9			1.84394
A_23_P6935	961	CD47		1.77423
A_23_P49972	990	CDC6									1.53584
A_23_P149200	991	CDC20									-2.02007
A_23_P100240	1014	CDH16			-1.57886
A_24_P166663	1021	CDK6										-1.80156
A_23_P85460	1031	CDKN2C			-1.72029
A_24_P413884	1058	CENPA			-1.63132
A_23_P253524	1062	CENPE									-2.38185
A_23_P401	1063	CENPF										-2.3726
A_24_P373152	1073	CFL2										-1.57716
A_23_P70201	1105	CHD1										-1.93435
A_24_P264664	1106	CHD2									1.50481
A_23_P116123	1111	CHEK1									1.57466
A_23_P88435	1112	FOXN3		-1.73034
A_23_P88691	1138	CHRNA5		1.65113
A_23_P369210	1184	CLCN5			1.64772
A_24_P302374	1185	CLCN6			-1.64806
A_23_P500464	1280	COL2A1			-1.71972
A_24_P928901	1317	SLC31A1			-1.74881
A_24_P115183	1364	CLDN4		2.40585
A_23_P79231	1385	CREB1										-1.85173
A_23_P36665	1407	CRY1			1.59426
A_23_P77731	1428	CRYM			1.50869
A_23_P98310	1479	CSTF3									2.06002
A_24_P208704	1582	CYP8B1			-2.54967
A_23_P125656	1654	DDX3X										-1.75735
A_23_P15511	1655	DDX5									1.51837
A_23_P97749	1660	DHX9									1.72139
A_23_P69826	1665	DHX15										-1.51679
A_32_P211045	1719	DHFR			-1.6558
A_24_P185854	1756	DMD										-1.50346
A_23_P154108	1781	DYNC1I2									1.54055
A_23_P9688	1783	DYNC1LI2									1.56046
A_24_P38347	1808	DPYSL2			-1.62995
A_23_P166248	1827	RCAN1	1.84535
A_23_P400255	1845	DUSP3			1.896
A_24_P269687	1861	TOR1A		1.51187
A_24_P237389	1964	EIF1AX										-1.9895
A_24_P415959	1983	EIF5										-1.59865
A_24_P902091	2005	ELK4										-1.84038
A_23_P130149	2027	ENO3			-1.55249
A_23_P97632	2058	EPRS										-1.82599
A_23_P117225	2073	ERCC5									1.69765
A_23_P133582	2107	ETF1									1.5742
A_23_P105264	2120	ETV6			2.01493
A_23_P148768	2153	F5									1.5222
A_23_P117298	2155	F7		-1.73768
A_23_P79562	2168	FABP1			-1.62981
A_23_P89798	2235	FECH		1.62487
A_23_P124570	2241	FER			1.64166
A_23_P136125	2244	FGB			-1.51163
A_23_P301304	2260	FGFR1			-1.53599
A_23_P500501	2261	FGFR3		-1.63289
A_23_P218555	2355	FOSL2		1.86853
A_23_P159775	2564	GABRE	1.83858
A_23_P304450	2627	GATA6			-1.63969
A_23_P85693	2634	GBP2			1.91132
A_23_P257365	2672	GFI1		1.73322
A_24_P100387	2710	GK			1.61111
A_24_P53976	2752	GLUL			-1.69117
A_24_P925314	2760	GM2A			-1.6555
A_23_P72068	2762	GMDS		-2.63991
A_23_P205611	2764	GMFB		1.58274
A_23_P63254	2810	SFN		2.20539
A_23_P39137	2909	ARHGAP35									-2.04222
A_23_P146084	2936	GSR		1.52877
A_23_P168567	2969	GTF2I		-1.54355
A_23_P71033	3092	HIP1		-2.15376
A_24_P277456	3093	UBE2K										-1.66839
A_32_P6015	3110	MNX1						-1.53181
A_23_P217236	3149	HMGB3			-1.52527
A_23_P30495	3156	HMGCR			-1.56279
A_24_P365523	3170	FOXA2			-1.53138
A_23_P11286	3188	HNRNPH2										-1.62996
A_23_P25150	3225	HOXC9		1.80269
A_23_P311640	3268	AGFG2	-1.56927
A_23_P100203	3281	HSBP1			-1.56726
A_23_P14986	3291	HSD11B2			-1.60967
A_23_P111132	3303	HSPA1A		1.6416
A_24_P98411	3309	HSPA5			-1.74931
A_23_P162874	3320	HSP90AA1										-1.73225
A_24_P103886	3422	IDI1									1.57669
A_24_P936758	3481	IGF2			-1.67356
A_24_P379413	3570	IL6R			1.80993
A_23_P83277	3590	IL11RA			-1.55312
A_24_P183864	3612	IMPA1			1.51081
A_23_P50081	3613	IMPA2			-1.50715
A_32_P44453	3628	INPP1			2.0204
A_23_P32404	3669	ISG20			1.53219
A_23_P50907	3685	ITGAV			1.59741
A_23_P37399	3705	ITPK1									-1.78621
A_23_P203933	3709	ITPR2		-2.83155
A_24_P387875	3766	KCNJ10		-1.66496
A_23_P205007	3843	IPO5										-1.64854
A_24_P42136	3875	KRT18			1.55811
A_23_P201628	3915	LAMC1			-1.69443
A_23_P218237	3931	LCAT			-1.7776
A_23_P88559	3990	LIPC			-2.07699
A_23_P64404	3995	FADS3			1.83799
A_23_P388670	4048	LTA4H									1.74736
A_23_P207399	4077	NBR1									1.50098
A_24_P379750	4084	MXD1	1.61001
A_23_P144944	4090	SMAD5									2.33988
A_23_P55518	4092	SMAD7			-1.56998
A_23_P2814	4093	SMAD9			-1.63766
A_23_P18931	4124	MAN2A1										-1.6695
A_23_P85015	4129	MAOB			-1.92651
A_23_P211814	4134	MAP4									-1.55203
A_32_P87703	4144	MAT2A	1.56838
A_24_P46808	4191	MDH2			-1.66443
A_23_P103503	4194	MDM4										-1.60871
A_23_P321261	4200	ME2			1.51247
A_24_P319736	4211	MEIS1		-1.70997
A_23_P110167	4258	MGST2		-1.55536
A_24_P281913	4297	KMT2A									1.55946
A_23_P436353	4301	MLLT4	1.63868
A_23_P128967	4329	ALDH6A1			-1.67588
A_23_P171296	4354	MPP1		-1.5968
A_24_P227831	4363	ABCC1			1.94855
A_23_P301925	4512	COX1									-2.85185
A_24_P67806	4548	MTR										-1.82944
A_23_P105592	4598	MVK			-1.64533
A_23_P43157	4603	MYBL1									1.73764
A_23_P162288	4640	MYO1A		-1.53566
A_24_P364236	4718	NDUFC2			-1.7532
A_23_P13753	4778	NFE2			-2.13487
A_23_P204364	4839	NOP2		1.508
A_23_P162336	4848	CNOT2									1.52487
A_23_P106463	4947	OAZ2			-1.56265
A_23_P212196	4968	OGG1			-1.88246
A_23_P211797	4976	OPA1										-1.898
A_23_P39616	4999	ORC2									1.67033
A_23_P139260	5002	SLC22A18			1.8051
A_23_P24903	5029	P2RY2		1.65717
A_23_P151907	5046	PCSK6			-1.86473
A_32_P141664	5089	PBX2									-1.55335
A_24_P141688	5094	PCBP2			-1.79398
A_23_P28886	5111	PCNA									1.64907
A_24_P322474	5141	PDE4A			-1.60865
A_23_P29096	5152	PDE9A		-2.38515
A_23_P156880	5167	ENPP1			1.55601
A_23_P407583	5178	PEG3										-2.02908
A_23_P25720	5267	SERPINA4			-1.82121
A_24_P313504	5347	PLK1									-1.6519
A_23_P81121	5393	EXOSC9									1.54398
A_32_P1701	5422	POLA1		-1.65025
A_32_P69492	5429	POLH		1.67352
A_24_P570049	5465	PPARA			-1.76912
A_23_P80940	5471	PPAT										-1.70241
A_23_P35414	5507	PPP1R3C			-1.8056
A_23_P205236	5527	PPP2R5C		-1.55366
A_23_P92623	5530	PPP3CA		-1.54542
A_24_P406132	5603	MAPK13			1.68982
A_23_P109143	5621	PRNP									1.56163
A_24_P88266	5629	PROX1			-1.62766
A_23_P390596	5681	PSKH1		-1.52231
A_32_P99100	5796	PTPRK		-1.85467
A_23_P159255	5797	PTPRM		-3.37586
A_23_P127579	5805	PTS		1.57614
A_23_P134517	5814	PURB			-1.5147
A_24_P50890	5818	PVRL1			-1.52798
A_23_P102925	5822	PWP2		1.52223
A_23_P159053	5884	RAD17										-1.62658
A_24_P398092	5887	RAD23B									1.5893
A_24_P294191	5899	RALB			1.51361
A_23_P204406	5927	KDM5A									1.7438
A_24_P246787	5978	REST										-1.80881
A_23_P316601	6016	RIT1		1.92685
A_24_P538403	6093	ROCK1										-1.79124
A_23_P22433	6102	RP2									1.67818
A_24_P387179	6198	RPS6KB1									1.56794
A_23_P58266	6286	S100P			1.5997
A_23_P110184	6307	MSMO1			-2.19895
A_23_P112726	6335	SCN9A		-2.16366
A_32_P6344	6416	MAP2K4									1.58006
A_23_P251104	6443	SGCB			1.51932
A_24_P146575	6461	SHB		1.95298
A_24_P338603	6497	SKI		-1.76844
A_23_P164387	6605	SMARCE1			-1.53088
A_23_P58466	6606	SMN1									1.50977
A_23_P70818	6608	SMO			-1.56887
A_23_P95029	6641	SNTB1		-1.63419
A_23_P134176	6648	SOD2			1.64715
A_32_P127153	6652	SORD			-1.57284
A_23_P87952	6660	SOX5	-1.98369
A_23_P255185	6718	AKR1D1			-2.05836
A_23_P337201	6731	SRP72									1.52312
A_23_P19543	6732	SRPK1										-1.55264
A_23_P102060	6744	SSFA2									1.50519
A_23_P8981	6770	STAR		-1.81445
A_24_P80338	6787	NEK4									1.54533
A_23_P131866	6790	AURKA			-1.51189
A_23_P51002	6819	SULT1C2		-1.67115
A_32_P192615	6872	TAF1									1.85957
A_23_P59005	6890	TAP1		1.75522
A_23_P164451	6909	TBX2			-1.73527
A_23_P100392	6923	TCEB2			-1.5717
A_23_P257296	7033	TFF3			-1.55074
A_23_P62115	7076	TIMP1			1.74236
A_23_P399078	7078	TIMP3			-1.52037
A_24_P196851	7094	TLN1			1.62896
A_23_P139722	7132	TNFRSF1A		1.55022
A_23_P121095	7155	TOP2B										-1.78373
A_23_P12526	7159	TP53BP2			-1.56787
A_23_P131771	7165	TPD52L2			1.68969
A_23_P99424	7174	TPP2									1.66721
A_24_P179611	7175	TPR										-2.03417
A_23_P2601	7184	HSP90B1										-1.62614
A_24_P242820	7247	TSN									1.61491
A_23_P19291	7280	TUBB2A		1.54042
A_32_P524014	7402	UTRN		-3.30746
A_23_P119102	7408	VASP			1.53182
A_23_P135061	7464	CORO2A	-1.56546
A_23_P389919	7468	WHSC1			-1.62846
A_23_P60283	7507	XPA			-1.7579
A_23_P62465	7544	ZFY	-1.57841
A_24_P664939	7555	CNBP			-1.96984
A_23_P93269	7718	ZNF165			-1.84068
A_23_P312174	7840	ALMS1										-1.85248
A_23_P157465	7993	UBXN8			1.51204
A_23_P23114	8073	PTP4A2			-2.1283
A_23_P95930	8091	HMGA2		-1.88064
A_23_P342668	8227	AKAP17A	1.53855
A_24_P38276	8321	FZD1			-1.68861
A_23_P64617	8322	FZD4	1.5711
A_23_P167983	8334	HIST1H2AC			-2.33239
A_23_P301247	8338	HIST2H2AC		-1.58392
A_24_P166407	8366	HIST1H4B	-1.50655
A_24_P245246	8396	PIP4K2B			-1.52822
A_23_P103617	8416	ANXA9			-2.30712
A_23_P25475	8435	SOAT2		-1.55846
A_24_P942786	8445	DYRK2										-2.08483
A_23_P381979	8473	OGT									1.52891
A_32_P150030	8493	PPM1D									1.71359
A_23_P47867	8496	PPFIBP1			1.58624
A_23_P201808	8613	PPAP2B			-1.54416
A_23_P426305	8639	AOC3		-1.53158
A_24_P250964	8682	PEA15		1.5428
A_24_P245298	8742	TNFSF12			-1.92935
A_23_P72643	8754	ADAM9			1.6586
A_23_P126908	8764	TNFRSF14										1.55412
A_23_P252106	8767	RIPK2		1.50119
A_24_P211106	8792	TNFRSF11A		1.84672
A_23_P255653	8797	TNFRSF10A		2.0699
A_23_P117157	8803	SUCLA2										-1.59668
A_24_P403168	8899	PRPF4B										-1.88269
A_23_P29735	8927	BSN		-1.54046
A_23_P92154	8930	MBD4									1.57811
A_23_P207319	9020	MAP3K14		1.68335
A_23_P88831	9057	SLC7A6										1.82536
A_23_P126706	9068	ANGPTL1									2.32396
A_23_P138631	9126	SMC3										-1.99113
A_23_P23303	9156	EXO1									1.74623
A_24_P393605	9169	SCAF11										-1.92337
A_24_P145134	9180	OSMR			2.05376
A_24_P146603	9188	DDX21										-1.6798
A_23_P15146	9235	IL32			1.50718
A_23_P48897	9236	CCPG1			2.06081
A_23_P70670	9308	CD83		1.83941
A_23_P147984	9320	TRIP12									1.71919
A_23_P145501	9439	MED23									1.70531
A_24_P218587	9440	MED17		-1.57446
A_24_P419250	9462	RASAL2		-1.53915
A_24_P409346	9520	NPEPPS			-1.64266
A_24_P322369	9525	VPS4B									1.69094
A_23_P85703	9580	SOX13			-1.60118
A_24_P66027	9582	APOBEC3B										1.7156
A_23_P35456	9644	SH3PXD2A		-2.35328
A_24_P242357	9653	HS2ST1										-1.85046
A_23_P55606	9658	ZNF516		1.67293
A_23_P54846	9709	HERPUD1		-1.5381
A_23_P103511	9722	NOS1AP	-1.75753
A_32_P81173	9736	USP34	1.9463
A_23_P327069	9778	KIAA0232									1.80125
A_23_P319583	9783	RIMS3			-1.69887
A_23_P88331	9787	DLGAP5		-1.54828
A_32_P11450	9790	BMS1			1.73957
A_23_P161280	9806	SPOCK2											1.50165
A_24_P233917	9813	EFCAB14			-1.64912
A_23_P119141	9817	KEAP1		1.90043
A_23_P390190	9818	NUPL1									1.95872
A_24_P273716	9841	ZBTB24		1.74016
A_23_P203743	9846	GAB2									-1.82809
A_23_P353056	9854	C2CD2L		1.52386
A_23_P201816	9857	CEP350										-2.26424
A_24_P408321	9885	OSBPL2			-1.58298
A_23_P341223	9903	KLHL21	1.51029
A_24_P942211	9906	SLC35E2			-1.56629
A_24_P380132	9908	G3BP2									1.61636
A_23_P6746	9922	IQSEC1		-1.58447
A_23_P64689	9924	PAN2			-1.6568
A_23_P216476	9925	ZBTB5			-1.69056
A_24_P23625	9953	HS3ST3B1			-1.63552
A_23_P122254	9972	NUP153									1.65296
A_24_P295452	9991	PTBP3									1.52428
A_24_P314351	10009	ZBTB33										-1.84941
A_24_P274607	10011	SRA1			1.63108
A_24_P122921	10018	BCL2L11			-1.56126
A_24_P379512	10026	PIGK										-2.05915
A_23_P431981	10042	HMGXB4									1.50339
A_23_P380614	10079	ATP9A		-1.78237
A_23_P256956	10112	KIF20A			-2.02935
A_23_P502832	10137	RBM12										-1.7146
A_23_P309261	10142	AKAP9										-2.04359
A_23_P336479	10146	G3BP1									1.56843
A_24_P56317	10150	MBNL2			1.77379
A_23_P8754	10157	AASS									1.62405
A_23_P2705	10161	LPAR6			1.8491
A_24_P313334	10169	SERF2			-1.89372
A_23_P27381	10194	TSHZ1			-1.5757
A_24_P639505	10228	STX6									1.59156
A_23_P4153	10230	NBR2		-1.80751
A_23_P76684	10313	RTN3			-1.90892
A_23_P78980	10331	B3GNT3			1.60352
A_23_P46907	10367	MICU1		-1.60364
A_23_P77493	10381	TUBB3			1.51343
A_23_P163955	10400	PEMT			-2.08993
A_23_P250800	10402	ST3GAL6						1.6132
A_23_P256735	10404	CPQ			-2.73473
A_24_P94651	10425	ARIH2			-1.52877
A_23_P212844	10460	TACC3									-1.56224
A_23_P134614	10466	COG5		-1.65107
A_23_P143987	10533	ATG7		-2.10717
A_24_P174824	10569	SLU7									1.50568
A_24_P326511	10580	SORBS1		-2.051
A_23_P170761	10611	PDLIM5			1.57699
A_23_P217938	10638	SPHAR			-1.70071
A_24_P167052	10730	YME1L1									1.8493
A_24_P393864	10745	PHTF1			1.80116
A_32_P149288	10749	KIF1C			-1.97598
A_23_P311201	10772	SRSF10										-1.68138
A_23_P153286	10780	ZNF234	1.54225
A_23_P394605	10802	SEC24A										-1.5626
A_24_P176079	10810	WASF3			-1.52436
A_23_P23318	10885	WDR3										-1.5966
A_23_P165879	10890	RAB10										-1.50976
A_23_P18447	10891	PPARGC1A									1.65423
A_32_P88598	10905	MAN1A2										-1.81348
A_24_P141995	10914	PAPOLA										-1.81169
A_32_P17635	10929	SRSF8									1.63357
A_23_P341275	10940	POP1		1.79858
A_23_P3111	10965	ACOT2			-1.57279
A_23_P19565	10973	ASCC3			1.60455
A_24_P410686	11014	KDELR2			-2.0875
A_24_P287756	11051	NUDT21										-1.53964
A_24_P297539	11065	UBE2C									-1.57028
A_24_P393958	11080	DNAJB4		1.79456
A_23_P77031	11099	PTPN21		1.76972
A_23_P138574	11101	ATE1			1.61833
A_23_P145134	11116	FGFR1OP			1.71786
A_24_P576445	11138	TBC1D8			-1.80966
A_23_P25935	11161	C14orf1			-1.51433
A_23_P306890	11201	POLI									1.57745
A_23_P98631	11234	HPS5									1.80987
A_23_P376211	11328	FKBP9			-1.58314
A_23_P116809	22818	COPZ1			-1.90792
A_23_P46333	22823	MTF2										-1.5166
A_23_P50942	22930	RAB3GAP1									2.29342
A_23_P336023	23047	PDS5B										-1.62591
A_24_P205130	23048	FNBP1			-1.70728
A_24_P17722	23061	TBC1D9B			1.66667
A_24_P416257	23062	GGA2			-1.97147
A_23_P342185	23063	WAPAL									1.79435
A_23_P116533	23075	SWAP70									2.08421
A_23_P256297	23076	RRP1B		1.59957
A_24_P109351	23078	VWA8		-1.8237
A_23_P502553	23087	TRIM35		1.50501
A_24_P649624	23095	KIF1B									1.76412
A_23_P135315	23099	ZBTB43									1.75214
A_23_P19702	23118	TAB2									1.57505
A_32_P43812	23142	DCUN1D4										-1.83601
A_24_P23258	23151	GRAMD4									-1.64184
A_23_P74809	23155	CLCC1									1.51577
A_32_P51084	23165	NUP205									1.70819
A_23_P100420	23174	ZCCHC14			-1.59253
A_23_P9472	23230	VPS13A										-2.02821
A_23_P313623	23242	COBL									-1.70144
A_23_P60657	23248	RPRD2			-1.58147
A_23_P88209	23256	SCFD1										-1.52729
A_23_P213661	23262	PPIP5K2										-1.6308
A_23_P43726	23279	NUP160									1.81279
A_23_P19852	23288	IQCE		-1.62918
A_32_P53908	23301	EHBP1			1.60019
A_24_P126628	23306	TMEM194A									1.6695
A_24_P943106	23350	U2SURP										-2.24623
A_23_P73992	23358	USP24										-1.73417
A_23_P200829	23380	SRGAP2		-1.50311
A_24_P347067	23387	SIK3		1.6271
A_23_P403955	23435	TARDBP										-1.73401
A_23_P20864	23452	ANGPTL2			1.93663
A_23_P40657	23464	GCAT			-1.94182
A_23_P70371	23469	PHF3										-1.79108
A_23_P91512	23562	CLDN14			-2.68076
A_23_P52806	23621	BACE1									1.71784
A_23_P63379	23632	CA14			-1.86979
A_24_P46953	23678	SGK3									1.87106
A_24_P934563	23788	MTCH2			-1.65948
A_23_P52634	24145	PANX1			1.69199
A_24_P127928	25782	RAB3GAP2									1.81699
A_23_P50167	25800	SLC39A6									1.64793
A_23_P356616	25841	ABTB2	-1.5035
A_23_P19219	25842	ASF1A		1.87755
A_23_P212284	25886	POC1A									-1.54044
A_23_P52082	25896	INTS7									1.93284
A_24_P411899	25897	RNF19A									1.68512
A_23_P63584	25909	AHCTF1										-2.02247
A_23_P29769	25937	WWTR1			1.5226
A_23_P433369	25938	HEATR5A									2.27772
A_23_P35564	25956	SEC31B		-1.94901
A_24_P223604	25962	KIAA1429									1.55515
A_23_P141208	25979	DHRS7B									-1.52051
A_23_P358995	25998	IBTK										-1.80126
A_23_P215525	26031	OSBPL3		1.58557
A_23_P76969	26037	SIPA1L1									-1.57836
A_23_P144378	26057	ANKRD17									1.74896
A_23_P142950	26058	GIGYF2									1.69334
A_23_P435697	26098	EDRF1									1.57645
A_23_P336728	26120	DKFZP564C152			-1.87484
A_23_P337422	26135	SERBP1										-1.87364
A_32_P475642	26148	C10orf12									1.80046
A_24_P778836	26156	RSL1D1									1.84609
A_23_P406135	26160	IFT172		-1.50645
A_23_P85783	26227	PHGDH			-1.55089
A_24_P303454	26230	TIAM2		-1.75351
A_23_P213247	26234	FBXL5		2.10658
A_24_P270728	26471	NUPR1		1.50123
A_23_P24623	26610	ELP4		-1.80903
A_23_P382775	27113	BBC3										1.56547
A_24_P326739	27165	GLS2			1.59543
A_23_P258862	27250	PDCD4			-1.57294
A_23_P160283	27252	KLHL20									1.61177
A_23_P110403	27295	PDLIM3		2.05443
A_23_P349310	27327	TNRC6A									1.73176
A_24_P3140	27332	ZNF638										-2.15528
A_23_P162525	27340	UTP20									1.79365
A_23_P338519	28512	NKIRAS1									1.58429
A_32_P201958	28982	FLVCR1									1.77583
A_23_P34144	28986	MAGEH1			-1.90886
A_23_P216068	29028	ATAD2									1.6399
A_23_P78410	29090	TIMM21									1.57552
A_23_P208880	29128	UHRF1		-1.59638
A_23_P30784	29777	ABT1			-1.6072
A_23_P34578	29889	GNL2										-1.62281
A_23_P92202	29925	GMPPB			1.9521
A_23_P102391	30061	SLC40A1									1.51512
A_23_P3963	30850	CDR2L		1.58558
A_23_P11729	51043	ZBTB7B		1.97928
A_23_P19712	51053	GMNN									1.57224
A_23_P144005	51066	SSUH2		-1.52391
A_23_P162746	51084	CRYL1			-1.92261
A_23_P12010	51093	RRNAD1			-1.50396
A_23_P250294	51099	ABHD5		1.65829
A_23_P22957	51100	SH3GLB1			1.50653
A_23_P25684	51109	RDH11									1.61545
A_23_P56833	51130	ASB3									1.58953
A_23_P207299	51136	RNFT1			1.50729
A_23_P102454	51141	INSIG2									1.5881
A_24_P247660	51155	HN1			-1.82808
A_23_P35114	51177	PLEKHO1		1.57236
A_23_P54147	51199	NIN		-1.55474
A_23_P65370	51218	GLRX5		-1.54877
A_24_P64100	51312	SLC25A37			-1.91003
A_23_P201996	51322	WAC									1.64593
A_23_P142325	51343	FZR1		1.63151
A_23_P215900	51435	SCARA3			-1.7265
A_24_P940517	51449	PCYOX1									1.99563
A_23_P134162	51473	DCDC2	1.68925
A_23_P128408	51499	TRIAP1									1.55256
A_24_P916195	51512	GTSE1			-1.81302
A_23_P10385	51514	DTL									1.73518
A_24_P835763	51585	PCF11			-1.6199
A_23_P210747	51605	TRMT6									1.64643
A_24_P311771	51663	ZFR										-1.53593
A_23_P216522	51754	TMEM8B			-1.56809
A_23_P92320	53371	NUP54									1.51465
A_24_P221903	54083	LRRC3DN			-1.75195
A_23_P166269	54097	FAM3B			-1.57499
A_23_P49878	54478	FAM64A									-1.61519
A_23_P102731	54498	SMOX		2.06105
A_23_P81463	54505	DHX29										-1.68503
A_23_P137786	54507	ADAMTSL4			1.51874
A_23_P91001	54529	ASNSD1										-1.66601
A_23_P22499	54552	GNL3L									-3.00633
A_23_P138105	54797	MED18									-4.93971
A_24_P941148	54801	HAUS6										-1.85596
A_23_P170518	54808	DYM		-2.03817
A_24_P305467	54815	GATAD2A			-1.58473
A_23_P206901	54820	NDE1		-1.66847
A_24_P323265	54882	ANKHD1									1.57276
A_23_P21673	54914	FOCAD		-1.96415
A_23_P376088	54923	LIME1			-1.83489
A_24_P240732	54928	IMPAD1		1.76468
A_23_P284	54953	C1orf27			1.53123
A_23_P58228	54959	ODAM			-1.59076
A_23_P22263	54971	BANP	-1.53677
A_23_P26534	54985	HCFC1R1			-1.61064
A_23_P207927	55028	C17orf80									1.50164
A_23_P117527	55030	FBXO34			-1.56861
A_23_P141394	55062	WIPI1											1.62121
A_24_P346368	55069	TMEM248			-1.55128
A_23_P26184	55070	DET1			-1.63625
A_23_P4101	55073	LRRC37A4P									1.61713
A_23_P162782	55082	ARGLU1	1.54886
A_23_P30474	55100	WDR70		-2.00992
A_23_P88163	55102	ATG2B									2.07152
A_23_P131383	55120	FANCL		-1.69449
A_23_P428827	55122	AKIRIN2			-1.57044
A_23_P103628	55127	HEATR1									1.56873
A_23_P353744	55132	LARP1B										-1.50043
A_23_P382302	55183	RIF1										-2.33038
A_24_P127880	55206	SBNO1										-1.71159
A_32_P95729	55215	FANCI									1.65258
A_23_P61487	55222	LRRC20		-1.69216
A_23_P328323	55225	RAVER2									1.62447
A_24_P200000	55240	STEAP3			1.85408
A_24_P359771	55252	ASXL2									1.51557
A_23_P7172	55276	PGM2									1.67729
A_32_P135091	55285	RBM41									1.66501
A_23_P20480	55290	BRF2		1.55807
A_24_P174613	55294	FBXW7									1.5286
A_23_P216708	55312	RFK									1.64752
A_24_P355693	55331	ACER3			1.72675
A_24_P355816	55332	DRAM1									1.58084
A_23_P61180	55344	PLCXD1			-1.87087
A_23_P161474	55388	MCM10									1.86742
A_24_P56310	55504	TNFRSF19		-1.83448
A_23_P19102	55568	GALNT10			1.74912
A_23_P204609	55591	VEZT									1.52856
A_24_P59361	55614	KIF16B		-1.51435
A_23_P353742	55626	AMBRA1	-1.7287
A_24_P289383	55636	CHD7									1.76432
A_23_P204511	55652	SLC48A1		1.67956
A_23_P43764	55669	MFN1			1.626
A_23_P218158	55671	SMEK1									1.52574
A_23_P385529	55718	POLR3E									-2.51246
A_24_P721898	55727	BTBD7									1.57052
A_24_P270769	55737	VPS35									1.63884
A_23_P64247	55761	TTC17			1.76138
A_23_P113966	55763	EXOC1									1.78053
A_23_P385851	55796	MBNL3		-1.60173
A_24_P373562	55803	ADAP2									-1.57977
A_24_P42316	55814	BDP1										-2.54124
A_23_P91140	55825	PECR			-1.55281
A_23_P255869	55848	PLGRKT			-1.66367
A_23_P31116	55856	ACOT13		-1.56661
A_23_P215051	55862	ECHDC1										-1.68416
A_23_P146077	55893	ZNF395			-1.72047
A_23_P210900	55902	ACSS2			-1.61751
A_23_P130677	55908	C19orf80			-1.7127
A_23_P210719	55968	NSFL1C			-1.78469
A_24_P414719	56008	-										-1.53274
A_23_P58396	56034	PDGFC		-1.60842
A_23_P73835	56180	MOSPD1			2.24718
A_23_P310022	56243	KIAA1217			-1.70601
A_23_P353704	56261	GPCPD1			2.07819
A_23_P351556	56339	METTL3	1.70361
A_23_P127175	56681	SAR1A			1.53294
A_23_P102571	56731	SLC2A4RG			-1.55884
A_23_P425224	56829	ZC3HAV1									1.60934
A_23_P303181	56848	SPHK2			-1.66029
A_23_P121222	56852	RAD18			1.86832
A_23_P255016	56886	UGGT1									1.54831
A_24_P218509	56889	TM9SF3										-2.05909
A_23_P130900	56926	NCLN			1.54346
A_23_P92994	56947	MFF			-1.56131
A_23_P250122	56975	FAM20C		-1.58693
A_23_P331908	56981	PRDM11		1.74398
A_32_P26376	56983	POGLUT1									1.52791
A_23_P23584	56998	CTNNBIP1			-1.69727
A_23_P100074	57099	AVEN									-1.53674
A_23_P25433	57102	C12orf4			1.81587
A_23_P58877	57120	GOPC										-1.60268
A_23_P14062	57122	NUP107										-1.5935
A_23_P52697	57124	CD248			-2.19229
A_23_P406131	57146	TMEM159		1.6307
A_23_P400066	57148	RALGAPB									1.55991
A_23_P404871	57222	ERGIC1			-1.53313
A_24_P902052	57291	DANCR			-1.55179
A_24_P265856	57337	SENP7		-1.77522
A_23_P53866	57511	COG6										-1.69599
A_23_P316150	57560	IFT80		-1.96134
A_24_P54808	57563	KLHL8									1.69157
A_23_P370830	57565	KLHL14			-1.67292
A_23_P398172	57579	FAM135A			1.85217
A_23_P331943	57583	TMEM181									1.55201
A_24_P49447	57589	RIC1									1.74082
A_24_P40594	57594	HOMEZ			-2.22123
A_23_P80409	57599	WDR48									2.01491
A_23_P401361	57605	PITPNM2									-1.74855
A_24_P324577	57612	ERV3-2		-1.94115
A_23_P253158	57634	EP400			-1.67578
A_23_P368934	57666	FBRSL1			-1.83479
A_24_P295379	57720	GPR107			-1.58183
A_23_P99891	59274	MESDC1		1.62091
A_23_P115792	59338	PLEKHA1									1.73816
A_24_P287473	60485	SAV1									1.53299
A_23_P420256	60526	C2orf43									1.75752
A_32_P4943	60558	GUF1			1.52059
A_23_P132936	60559	SPCS3			1.72103
A_24_P106591	63915	BLOC1S5									1.80155
A_24_P166311	63920	ZBED8		-1.70922
A_24_P923629	63929	XPNPEP3			-1.57665
A_23_P68505	63939	FAM217B									2.10302
A_24_P347458	64398	MPP5										-1.51496
A_23_P433188	64412	GZF1	1.93738
A_23_P200425	64766	S100PBP		1.57372
A_24_P223124	64778	FNDC3B	-1.60779
A_24_P283341	64780	MICAL1		2.37116
A_24_P114334	64795	RMND5A									1.60392
A_24_P356916	64849	SLC13A3			-2.71113
A_23_P120125	78989	COLEC11			-1.63024
A_23_P30275	78991	PCYOX1L		1.685
A_23_P63980	78999	LRFN4			1.51967
A_23_P165698	79074	C2orf49		1.57402
A_24_P390928	79090	TRAPPC6A			-1.55745
A_23_P90233	79149	ZSCAN5A									-1.50248
A_24_P144504	79184	BRCC3									1.84451
A_23_P137731	79577	CDC73									1.60343
A_23_P25638	79596	RNF219										-1.76372
A_23_P251785	79612	NAA16									1.71795
A_24_P256579	79613	TANGO6									-1.83475
A_23_P58009	79669	C3orf52		2.52013
A_23_P35871	79733	E2F8									1.79446
A_23_P140830	79767	ELMO3			1.87769
A_23_P13797	79794	C12orf49			-1.78369
A_23_P114414	79836	LONRF3		1.83663
A_23_P151820	79890	RIN3		-1.67799
A_24_P67892	79893	GGNBP2									1.58671
A_23_P107513	79959	CEP76									1.51896
A_23_P410587	79960	JADE1	-1.69345
A_23_P165937	79980	DSN1									1.68163
A_23_P100441	80011	FAM192A			-1.58079
A_23_P379864	80150	ASRGL1			-1.52487
A_23_P52451	80201	HKDC1			1.81494
A_23_P372638	80205	CHD9										-2.38679
A_23_P170908	80224	NUBPL		-1.9068
A_24_P36868	80232	WDR26										-1.62261
A_23_P143935	80235	PIGZ			-1.70303
A_23_P21409	80254	CEP63										-1.57626
A_32_P757733	80321	CEP70		-2.04797
A_23_P424878	80728	ARHGAP39									-1.81225
A_23_P30464	80758	PRR7			1.5965
A_23_P40347	81502	HM13			1.59261
A_23_P146811	81545	FBXO38									1.847
A_24_P328969	81555	YIPF5									1.974
A_23_P78053	81558	FAM117A			-1.75127
A_23_P75978	81570	CLPB			2.24093
A_23_P48295	81602	CDADC1										-1.60999
A_23_P323751	81610	FAM83D			-1.54051
A_24_P192727	81621	KAZALD1			-1.8311
A_32_P64919	81624	DIAPH3		-1.74454
A_24_P296070	83548	COG3									1.60516
A_23_P35082	83667	SESN2		1.73641
A_23_P1638	83759	RBM4B			-1.74204
A_24_P171549	83879	CDCA7			-1.50377
A_23_P140146	83982	IFI27L2			1.55353
A_23_P68072	84058	WDR54										1.80617
A_23_P25605	84078	KBTBD7			-1.80519
A_23_P256231	84085	FBXO30		1.59228
A_32_P217510	84128	WDR75									1.60883
A_24_P162373	84133	ZNRF3	-1.6195
A_32_P68533	84140	FAM161A									1.93391
A_24_P406754	84171	LOXL4										1.6358
A_24_P943575	84181	CHD6									1.63474
A_23_P164210	84218	TBC1D3F	1.73899
A_23_P136787	84296	GINS4									-3.13181
A_23_P91870	84303	CHCHD6			-1.6798
A_24_P917612	84305	WIBG			-2.06329
A_23_P99172	84318	CCDC77									1.52042
A_23_P371129	84464	SLX4			-1.66246
A_23_P108871	84524	ZC3H8									1.57364
A_23_P37892	84706	GPT2			-1.5465
A_23_P138567	84883	AIFM2			1.79518
A_23_P388146	84914	ZNF587									-1.61746
A_23_P207850	84951	TNS4										1.87977
A_24_P38951	84957	RELT		1.57446
A_23_P54055	84962	AJUBA			-1.54234
A_23_P26037	84978	FRMD5	-2.02814
A_23_P94591	85014	TMEM141		-1.7593
A_23_P340333	85450	ITPRIP			1.99887
A_23_P372925	85457	CIPC	1.51727
A_32_P135348	85461	TANC1	-1.53145
A_23_P500601	89122	TRIM4			-1.54102
A_23_P354591	89853	MVB12B		-1.85848
A_23_P129014	90141	EFCAB11		-1.60286
A_23_P353097	90198	-			-1.61149
A_23_P307400	90799	CEP95									1.76816
A_24_P283395	90956	ADCK2		1.51303
A_23_P16908	90957	DHX57									1.72432
A_23_P146584	91283	MSANTD3		1.59542
A_23_P97795	91452	ACBD5									2.01464
A_23_P385126	91614	DEPDC7									1.5843
A_23_P132560	91775	NXPE3		1.67999
A_24_P153713	91862	MARVELD3			-1.76061
A_23_P112512	92014	SLC25A51			1.85121
A_32_P8952	92255	LMBRD2		-1.70005
A_23_P38567	92521	SPECC1			1.82027
A_24_P182586	92703	TMEM183A			-1.59987
A_24_P275828	93210	PGAP3			-1.71128
A_24_P107674	93487	MAPK1IP1L									1.65882
A_23_P398637	93587	TRMT10A										-1.90903
A_32_P162250	93663	ARHGAP18		-1.71388
A_24_P194313	94104	PAXBP1										-1.68691
A_24_P107336	112936	VPS26B			-1.75638
A_23_P60130	114569	MAL2										-1.61275
A_24_P110062	114971	PTPMT1			-1.51486
A_23_P101871	115290	FBXO17			-2.00544
A_23_P37914	115584	SLC5A11			2.51339
A_24_P79712	116228	COX20										-1.5305
A_23_P163666	117166	WFIKKN1			-2.4163
A_24_P175612	118980	SFXN2									-1.53995
A_23_P128532	121053	C12orf45		1.58515
A_23_P53467	121457	IKBIP		1.62762
A_24_P221770	122830	NAA30		1.53617
A_23_P436284	123264	SLC51B										1.8885
A_24_P220548	123876	ACSM2A			-1.87133
A_23_P35021	126792	B3GALT6										1.56302
A_23_P431638	128486	FITM2			-1.60255
A_23_P113888	129563	DIS3L2									-1.93338
A_24_P737451	130916	MTERF4			-1.59032
A_24_P137563	132320	SCLT1		-1.98956
A_23_P327519	134429	STARD4									1.8282
A_23_P110598	134430	WDR36									1.67486
A_23_P304110	134548	SOWAHA			-2.57468
A_23_P134014	134637	ADAT2									1.84181
A_24_P12435	135112	NCOA7									1.79517
A_32_P86118	135293	PM20D2									1.51167
A_23_P42909	135932	TMEM139			-1.55996
A_32_P148796	137886	UBXN2B									1.68994
A_24_P584463	139060	KRT18P68			1.56103
A_23_P45294	139231	FAM199X									1.60155
A_23_P147918	140576	S100A16			1.55082
A_23_P165989	140825	NEURL2		2.25495
A_23_P384663	143098	MPP7		-1.85648
A_32_P122226	144193	AMDHD1			-1.59485
A_32_P47754	144195	SLC2A14		-1.70481
A_23_P98963	144438	-									1.635
A_23_P88309	145389	SLC38A6			1.60195
A_23_P100092	146050	ZSCAN29		1.58111
A_24_P292849	146429	SLC22A31			-1.56945
A_23_P141180	146691	TOM1L2			-1.88856
A_23_P412554	147339	C18orf25		1.79499
A_24_P342226	148229	ATP8B3									-1.64766
A_32_P96807	149041	RC3H1									1.78342
A_24_P803885	149134	LINC01341		-1.52784
A_23_P379054	149461	CLDN19			-2.10515
A_32_P232455	149563	C1orf64										1.75128
A_23_P40588	150274	HSCB			1.54851
A_32_P525524	150771	ITPRIPL1		2.0757
A_32_P195401	150864	FAM117B									1.655
A_23_P373687	150962	PUS10									1.65916
A_24_P915784	151162	-		1.72295
A_23_P102160	151393	RMDN2		-2.1563
A_23_P33364	152503	SH3D19		-1.50882
A_24_P268893	152815	THAP6									1.89176
A_32_P197698	153546	LOC153546			-1.67694
A_23_P167559	153830	RNF145			-1.50178
A_23_P306234	154007	SNRNP48									1.59776
A_24_P206344	155061	ZNF746		1.74394
A_23_P336218	157247	MGC27345			-1.71518
A_24_P323598	157570	ESCO2									2.03988
A_32_P159989	158801	NKAPP1		-1.52049
A_32_P156024	159195	USP54	1.548
A_24_P835500	162073	ITPRIPL2	1.68092
A_24_P839239	163590	TOR1AIP2									2.11978
A_23_P211493	164656	TMPRSS6		-1.57187
A_23_P80473	166012	CHST13			-1.5935
A_23_P331479	170954	PPP1R18		1.69533
A_24_P270033	196264	MPZL3	1.63034
A_32_P74955	196528	ARID2										-1.78966
A_23_P406227	197187	SNAI3-AS1			-1.9289
A_23_P54918	197257	LDHD			-1.68765
A_24_P135753	201562	PTPLB										-1.51441
A_24_P230708	201626	PDE12			1.99131
A_32_P166480	203238	CCDC171		-1.9529
A_32_P114447	205564	SENP5									1.56009
A_23_P344481	219736	STOX1		-1.85575
A_23_P369328	219738	C10orf35		1.95732
A_23_P429491	220042	DDIAS									1.75283
A_24_P322354	220134	SKA1											1.59842
A_24_P213944	220296	HEPACAM			-1.57705
A_32_P58796	220594	USP32P2			1.71399
A_23_P161156	220929	ZNF438		-1.98177
A_23_P75028	221035	REEP3			1.54275
A_24_P389612	221079	ARL5B										-1.78022
A_23_P44235	221092	HNRNPUL2			-1.5323
A_24_P612441	221477	C6orf89			-1.66684
A_32_P197942	222256	CDHR3		-1.65032
A_23_P339633	253635	GPATCH11									1.64733
A_23_P350172	254225	RNF169									1.70228
A_23_P108054	255043	TMEM86B		-1.56578
A_23_P105973	256394	SERPINA11			-1.69726
A_32_P111587	257407	C2orf72			-3.11252
A_23_P8649	257415	FAM133B									1.54773
A_23_P334777	267002	PGBD2	1.59729
A_23_P319565	267004	PGBD3									1.71264
A_23_P417974	282679	AQP11			-2.2631
A_24_P566916	283131	NEAT1			2.32945
A_24_P940620	284001	CCDC57			-1.74773
A_23_P66739	284111	SLC13A5		-1.51074
A_23_P313550	284427	SLC25A41			-2.00054
A_23_P256051	284942	RPL23AP82		1.6262
A_23_P422794	286053	NSMCE2		-1.65514
A_24_P230907	317662	FAM149B1			-1.51924
A_24_P263259	317762	CCDC85C			-1.74274
A_24_P551028	339745	SPOPL										-1.74402
A_24_P601972	339804	C2orf74										-1.67724
A_23_P61371	340061	TMEM173			1.85067
A_24_P264644	345430	KRT18P41			1.66581
A_32_P123255	347454	SOWAHD			-1.55371
A_23_P66328	348158	ACSM2B			-3.23678
A_23_P148785	375035	SFT2D2		1.79945
A_24_P686992	375248	ANKRD36										-1.92412
A_24_P787947	388403	YPEL2		-1.65919
A_24_P541576	389831	LOC389831		-1.66365
A_24_P186746	391589	KRT18P34			1.5288
A_24_P127462	392454	PCNAP3									1.58654
A_32_P86739	399726	CASC10			-1.67479
A_24_P686965	400745	SH2D5			2.22025
A_24_P650482	400960	PCBP1-AS1			-1.68169
A_24_P6725	400986	ANKRD36C										-1.96836
A_32_P119174	401541	CENPP									-1.60075
A_32_P194779	403341	ZBTB34	1.6202
A_23_P35656	404033	-		1.57291
A_32_P139196	407975	MIR17HG										-2.2634
A_24_P772330	414327	PS1TP4										-1.76091
A_23_P54540	440275	EIF2AK4									1.66126
A_24_P167877	440353	LOC440353	1.51482
A_24_P666482	474170	LRRC37A2									1.76146
A_24_P263956	552889	ATXN7L3B			-1.59089
A_24_P306704	642448	KRT18P23			1.56754
A_32_P117313	642649	-		-1.63553
A_32_P190404	642946	FLVCR1-AS1			-1.64033
A_24_P491087	643253	CCT6P1	1.81133
A_32_P100258	645580	-			-1.5716
A_24_P789425	645619	AK4P3									1.67758
A_24_P341089	645784	ANKRD36BP2										-1.66921
A_24_P238786	647057	-			-1.95799
A_24_P255954	647162	KRT18P33			1.56309
A_24_P570378	653308	ASAH2B										-2.41317
A_32_P217655	654342	LOC654342			1.68118
A_32_P37592	677769	SCARNA17		-1.50835
A_32_P36143	729088	LOC729088		-1.70461
A_24_P135092	731085	-										-1.94737
A_24_P282060	100128439	-	-2.02359
A_23_P345887	2673	GFPT1		-1.83761
A_23_P46447	730102	LOC730102		-1.56914
A_24_P760130	92140	MTDH									1.98353

## Sheet: Pathways Up-regulated DEGs
Pathway	Source	BaP 6h		BaP 12h		BaP 18h		9,10-diol 6h		9,10-diol 12h		BPDE 6h		BPDE 12h		BPDE 18h		TCDD 12 h		TCDD 18h
		# Genes	q-value	# Genes	q-value	# Genes	q-value	# Genes	q-value	# Genes	q-value	# Genes	q-value	# Genes	q-value	# Genes	q-value	# Genes	q-value	# Genes	q-value
Direct p53 effectors	PID	11 (8.0%)	5.34593e-08	23 (16.7%)	6.45e-17	23 (15.6%)	1.37e-15	5 (3.4%)	0.00118			14 (9.5%)	3.75e-06	12 (8.2%)	1.06e-09	6 (4.1%)	1.47e-05	5 (3.6%)	0.00479	5 (3.6%)	0.017
Nuclear Receptors Meta-Pathway	Wikipathways	24 (7.8%)	4.65101e-17	30 (9.8%)	3.65e-15	30 (9.7%)	2.98e-14	21 (6.8%)	3.94e-18	8 (2.6%)	2.46e-06			11 (3.6%)	1.39e-05			22 (7.2%)	1.26e-14	18 (5.9%)	6.15e-09
AP-1 transcription factor network	PID	11 (15.9%)	6.29909e-11	11 (15.9%)	1.74e-08	8 (11.4%)	3.51e-05	9 (12.9%)	6.68e-10					6 (8.6%)	2.63e-05	4 (5.7%)	7.88e-05	7 (10.1%)	8.41e-06	7 (10.1%)	1.77e-05
Arylhydrocarbon receptor (AhR) signaling pathway	Wikipathways	7 (25.9%)	1.46211e-08	5 (18.5%)	7.57e-05	7 (25.0%)	4.77e-07	5 (17.9%)	1.06e-06					4 (14.3%)	0.000103			5 (18.5%)	1.28e-05	4 (14.8%)	0.000407
NRF2 pathway	Wikipathways	10 (7.1%)	4.90912e-07	16 (11.3%)	1.61e-09	12 (8.5%)	8.8e-06	9 (6.4%)	1.5e-07	7 (5.0%)	2.83e-07							7 (5.0%)	0.00031	5 (3.5%)	0.0174
Aryl Hydrocarbon Receptor pathway	Wikipathways	8 (17.8%)	1.59026e-08	7 (15.6%)	8.91e-06	8 (17.4%)	1.4e-06	7 (15.2%)	2.5e-08					4 (8.7%)	0.00041			7 (15.6%)	6.1e-07	6 (13.3%)	1.77e-05
HIF-1-alpha transcription factor network	PID	7 (11.3%)	1.80359e-06	9 (14.5%)	8.24e-07	8 (11.8%)	2.83e-05	6 (8.8%)	3.03e-06					4 (5.9%)	0.00151			6 (9.7%)	4.12e-05	6 (9.7%)	8.9e-05
Glucocorticoid Receptor Pathway	Wikipathways	8 (11.9%)	2.42032e-07	9 (13.4%)	1.62e-06	10 (14.9%)	2.93e-07	7 (10.4%)	1.89e-07					5 (7.5%)	0.000163			10 (14.9%)	1.28e-09	7 (10.4%)	1.77e-05
TNF signaling pathway - Homo sapiens (human)	KEGG	6 (5.5%)	0.000357774	13 (11.9%)	3.17e-08	12 (10.9%)	6.33e-07	8 (7.3%)	2.65e-07			7 (6.4%)	0.00275	5 (4.5%)	0.00114			7 (6.4%)	8.26e-05
ATF-2 transcription factor network	PID	8 (13.8%)	8.74297e-08	6 (10.3%)	0.000406	5 (8.3%)	0.00442	4 (6.7%)	0.000399									5 (8.6%)	0.000281	4 (6.9%)	0.0048
Oxidative Stress	Wikipathways	6 (20.7%)	4.31446e-07	8 (27.6%)	1.73e-08	7 (23.3%)	7.96e-07	6 (20.0%)	5.34e-08	5 (16.7%)	1.76e-07									5 (17.2%)	2.96e-05
Myometrial Relaxation and Contraction Pathways	Wikipathways	7 (4.6%)	0.000309788	10 (6.6%)	0.000227			5 (3.2%)	0.00142					5 (3.2%)	0.00375			8 (5.3%)	8.26e-05	7 (4.6%)	0.00143
Tacrolimus/Cyclosporine Pathway, Pharmacodynamics	PharmGKB	6 (13.6%)	3.92166e-06	7 (15.9%)	7.63e-06	4 (9.1%)	0.00791	5 (11.4%)	6.81e-06					4 (9.1%)	0.000372			6 (13.6%)	8.41e-06
HTLV-I infection - Homo sapiens (human)	KEGG			12 (4.7%)	0.00119	11 (4.2%)	0.00767	6 (2.3%)	0.0022					8 (3.1%)	0.000372	6 (2.3%)	8.41e-05	9 (3.5%)	0.000345
Validated transcriptional targets of TAp63 isoforms	PID	5 (9.1%)	0.00015274	10 (18.2%)	2.12e-08	10 (16.9%)	8.41e-08					4 (6.8%)	0.022	6 (10.2%)	1.39e-05	4 (6.8%)	5.99e-05
p73 transcription factor network	PID	4 (5.1%)	0.00470209	11 (14.1%)	6.5e-08	10 (12.3%)	1.78e-06					7 (8.6%)	0.000785	6 (7.4%)	4.77e-05	4 (4.9%)	8.41e-05
Validated transcriptional targets of AP1 family members Fra1 and Fra2	PID	6 (17.1%)	1.13947e-06	6 (17.1%)	2.24e-05			5 (13.5%)	3.03e-06									5 (14.3%)	4.12e-05	4 (11.4%)	0.00104
Adipogenesis	Wikipathways	7 (5.6%)	0.000130718	7 (5.6%)	0.00531			5 (3.8%)	0.000746									5 (4.0%)	0.00331	6 (4.8%)	0.00303
Oncostatin M Signaling Pathway	Wikipathways	5 (7.9%)	0.000281591	5 (7.9%)	0.00405	5 (7.7%)	0.00622	6 (9.2%)	2.87e-06									5 (7.9%)	0.000345
p53 signaling pathway - Homo sapiens (human)	KEGG	5 (7.6%)	0.000309788	11 (16.7%)	1.07e-08	8 (11.8%)	2.83e-05					6 (8.8%)	0.0014	5 (7.4%)	0.000163
Integrated Pancreatic Cancer Pathway	Wikipathways	6 (3.7%)	0.00266654	9 (5.5%)	0.00178	8 (4.8%)	0.01	6 (3.6%)	0.000312					7 (4.2%)	0.000163
Glucocorticoid receptor regulatory network	PID	4 (5.1%)	0.00470209	6 (7.7%)	0.00195	6 (7.2%)	0.00379	4 (4.8%)	0.00118					6 (7.2%)	4.77e-05
Apoptosis Modulation and Signaling	Wikipathways			10 (11.6%)	1.64e-06	7 (8.1%)	0.000897							4 (4.7%)	0.00325			5 (5.8%)	0.000641
MAPK signaling pathway - Homo sapiens (human)	KEGG	6 (2.4%)	0.0149983	13 (5.2%)	0.00029									6 (2.3%)	0.00609			6 (2.4%)	0.0129
Apoptosis-related network due to altered Notch3 in ovarian cancer	Wikipathways	6 (11.8%)	8.87191e-06	9 (17.6%)	1.45e-07	7 (13.5%)	3.74e-05	5 (9.6%)	1.47e-05
Transcriptional activation by NRF2	Wikipathways	4 (26.7%)	1.63359e-05	5 (33.3%)	3.32e-06			4 (26.7%)	2.87e-06	4 (26.7%)	2.83e-07
Aryl Hydrocarbon Receptor	Wikipathways	5 (11.6%)	5.58671e-05	5 (11.6%)	0.000727	5 (11.4%)	0.00111	4 (9.1%)	0.000161
Senescence and Autophagy	Wikipathways	6 (5.7%)	0.000309788	8 (7.6%)	0.000379	8 (7.6%)	0.000605	4 (3.8%)	0.00238
Spinal Cord Injury	Wikipathways	5 (4.5%)	0.00280525	9 (8.0%)	0.000109	8 (7.1%)	0.000927	5 (4.5%)	0.000399
miR-targeted genes in muscle cell - TarBase	Wikipathways	8 (2.0%)	0.0132212	16 (4.0%)	0.00109	16 (4.0%)	0.00226					14 (3.5%)	0.00431
NF-kappa B signaling pathway - Homo sapiens (human)	KEGG			8 (9.1%)	0.000111													6 (6.8%)	0.000208	4 (4.5%)	0.017
Osteoclast differentiation - Homo sapiens (human)	KEGG			9 (7.4%)	0.000196			5 (3.8%)	0.000746									5 (4.1%)	0.00292
BCR	NetPath							4 (3.1%)	0.00502					4 (3.1%)	0.0116			5 (4.0%)	0.00328
Cytokine-cytokine receptor interaction - Homo sapiens (human)	KEGG			10 (4.0%)	0.00908	11 (4.2%)	0.00855											6 (2.4%)	0.0129
FoxO signaling pathway - Homo sapiens (human)	KEGG	6 (4.7%)	0.000765139	8 (6.3%)	0.00133	8 (6.0%)	0.00291
ErbB1 downstream signaling	PID	5 (4.8%)	0.00224001	6 (5.7%)	0.00845			4 (3.6%)	0.00293
Apoptosis	Wikipathways			9 (11.1%)	8.06e-06	9 (10.7%)	1.92e-05							4 (4.8%)	0.00316
DNA Damage Response	Wikipathways			7 (10.8%)	0.000103	5 (7.7%)	0.00622							4 (6.2%)	0.00136
RANKL-RANK Signaling Pathway	Wikipathways			6 (11.1%)	0.000274	5 (9.1%)	0.00303	4 (7.3%)	0.000312
miR-targeted genes in lymphocytes - TarBase	Wikipathways			17 (3.5%)	0.00308	17 (3.5%)	0.00629					16 (3.3%)	0.00376
Retinoid metabolism and transport	Reactome			4 (9.3%)	0.00571	4 (9.1%)	0.00791			4 (9.1%)	1.22e-05
Urea cycle and metabolism of arginine, proline, glutamate, aspartate and asparagine	EHMN			6 (5.7%)	0.00845	7 (6.5%)	0.00317					8 (7.5%)	0.000782
C-MYB transcription factor network	PID	4 (4.7%)	0.00652082																	4 (4.7%)	0.017
Calcineurin-regulated NFAT-dependent transcription in lymphocytes	PID			5 (10.2%)	0.00133													5 (10.2%)	0.000146
oxidative stress induced gene expression via nrf2	BioCarta	4 (21.1%)	3.97051e-05	5 (26.3%)	1.22e-05
MAPK Signaling Pathway	Wikipathways	5 (3.0%)	0.011556	9 (5.5%)	0.00178
HIF-1 signaling pathway - Homo sapiens (human)	KEGG	4 (3.8%)	0.011556			7 (6.6%)	0.00301
Doxorubicin Metabolism Pathway	SMPDB			4 (23.5%)	0.000155	6 (35.3%)	3.33e-07
keratinocyte differentiation	BioCarta			6 (11.8%)	0.000199	6 (10.5%)	0.000537
Doxorubicin Pathway, Pharmacokinetics	PharmGKB			4 (18.2%)	0.000445	6 (27.3%)	1.86e-06
hypoxia and p53 in the cardiovascular system	BioCarta			4 (18.2%)	0.000445	4 (18.2%)	0.00058
miRNA Regulation of DNA Damage Response	Wikipathways			7 (7.4%)	0.00101									4 (4.3%)	0.00387
Caspase Cascade in Apoptosis	PID			5 (9.4%)	0.00189	5 (8.6%)	0.00382
EGF-Ncore	Signalink			5 (9.1%)	0.00223	5 (8.8%)	0.00354
ABC transporters - Homo sapiens (human)	KEGG			4 (9.1%)	0.0062	5 (11.4%)	0.00111
Metapathway biotransformation	Wikipathways			8 (4.7%)	0.0082					5 (2.9%)	0.000157
Selenium Micronutrient Network	Wikipathways			5 (6.6%)	0.00895	6 (7.2%)	0.00379
Glycerolipid metabolism - Homo sapiens (human)	KEGG					6 (10.9%)	0.000442			5 (9.1%)	1.02e-06
Metabolism	Reactome					41 (2.8%)	0.00314			12 (0.8%)	0.000262
Metabolism of lipids and lipoproteins	Reactome					18 (3.5%)	0.00556			7 (1.4%)	0.000394
Complement and coagulation cascades - Homo sapiens (human)	KEGG																			4 (6.0%)	0.00765
Platinum Pathway, Pharmacokinetics/Pharmacodynamics	KEGG																			5 (38.5%)	1.25e-06
Mineral absorption - Homo sapiens (human)	KEGG																			7 (14.0%)	3.48e-06
Metabolism of water-soluble vitamins and cofactors	Reactome																	5 (6.0%)	0.000558
Metabolism of vitamins and cofactors	Reactome																	5 (6.0%)	0.000558
Defects in vitamin and cofactor metabolism	Reactome																	5 (6.0%)	0.000558
Transcriptional misregulation in cancer - Homo sapiens (human)	KEGG																	5 (2.9%)	0.0118
Hypertrophy Model	Wikipathways	4 (21.1%)	3.97051e-05
Regulation of nuclear SMAD2/3 signaling	PID	5 (6.6%)	0.000560499
Notch Signaling Pathway	Wikipathways	4 (6.7%)	0.00220128
TGF_beta_Receptor	NetPath	6 (3.5%)	0.00319884
E2F transcription factor network	PID	4 (5.4%)	0.00410452
MicroRNAs in cancer - Homo sapiens (human)	KEGG	7 (2.4%)	0.00924369
miR-targeted genes in leukocytes - TarBase	Wikipathways	5 (3.2%)	0.0102114
Death Receptor Signalling	Reactome			4 (36.4%)	2.32e-05
Osteopontin-mediated events	PID			5 (16.1%)	0.000151
atm signaling pathway	BioCarta			4 (21.1%)	0.000245
induction of apoptosis through dr3 and dr4/5 death receptors	BioCarta			4 (19.0%)	0.000369
cell cycle: g2/m checkpoint	BioCarta			4 (19.0%)	0.000369
Apoptosis - Homo sapiens (human)	KEGG			7 (8.6%)	0.000411
Extrinsic Pathway	Reactome			4 (18.2%)	0.000445
Canonical NF-kappaB pathway	PID			4 (17.4%)	0.000532
TCR Signaling Pathway	Wikipathways			7 (7.8%)	0.000778
Validated transcriptional targets of deltaNp63 isoforms	PID			5 (11.4%)	0.000809
Beta3 integrin cell surface interactions	PID			5 (11.4%)	0.000809
hiv-1 nef: negative effector of fas and tnf	BioCarta			5 (10.0%)	0.00146
Aurora A signaling	PID			4 (12.9%)	0.0017
Epstein-Barr virus infection - Homo sapiens (human)	KEGG			10 (5.1%)	0.00186
IL-1 signaling pathway	Wikipathways			5 (9.4%)	0.00189
role of egf receptor transactivation by gpcrs in cardiac hypertrophy	BioCarta			4 (12.5%)	0.00192
HIV-1 Nef: Negative effector of Fas and TNF-alpha	PID			4 (12.1%)	0.00216
toll-like receptor pathway	BioCarta			4 (11.4%)	0.00269
Epithelial cell signaling in Helicobacter pylori infection - Homo sapiens (human)	KEGG			5 (7.5%)	0.00528
Cell surface interactions at the vascular wall	Reactome			6 (6.2%)	0.00551
TNFalpha	NetPath			10 (4.3%)	0.00578
Hemostasis	Reactome			16 (3.4%)	0.0058
TRAF6 Mediated Induction of proinflammatory cytokines	Reactome			5 (7.1%)	0.00635
TNF receptor signaling pathway	PID			4 (8.7%)	0.00726
Influenza A - Homo sapiens (human)	KEGG			8 (4.7%)	0.00766
Chagas disease (American trypanosomiasis) - Homo sapiens (human)	KEGG			6 (5.8%)	0.00772
Xenobiotics metabolism	EHMN			4 (8.3%)	0.00843
Paclitaxel Action Pathway	SMPDB					4 (57.1%)	3.43e-06
Docetaxel Action Pathway	SMPDB					4 (57.1%)	3.43e-06
Doxorubicin Pathway (Cancer Cell), Pharmacodynamics	PharmGKB					5 (27.8%)	1.28e-05
Vinka Alkaloid Pathway, Pharmacokinetics	PharmGKB					4 (40.0%)	1.97e-05
Vindesine Action Pathway	SMPDB					4 (40.0%)	1.97e-05
Vincristine Action Pathway	SMPDB					4 (40.0%)	1.97e-05
Vinorelbine Action Pathway	SMPDB					4 (36.4%)	3.06e-05
Vinblastine Action Pathway	SMPDB					4 (36.4%)	3.06e-05
Taxane Pathway, Pharmacokinetics	PharmGKB					4 (30.8%)	6.44e-05
Methotrexate Pathway, Pharmacokinetics	PharmGKB					4 (30.8%)	6.44e-05
Irinotecan Pathway, Pharmacokinetics	PharmGKB					4 (30.8%)	6.44e-05
Lamivudine Metabolism Pathway	SMPDB					4 (22.2%)	0.000257
Lamivudine Pathway, Pharmacokinetics/Pharmacodynamics	PharmGKB					4 (22.2%)	0.000257
Fructose and mannose metabolism - Homo sapiens (human)	KEGG					5 (15.2%)	0.000284
Signaling events mediated by PRL	PID					4 (17.4%)	0.000692
Irinotecan Action Pathway	SMPDB					4 (17.4%)	0.000692
Irinotecan Metabolism Pathway	SMPDB					4 (17.4%)	0.000692
Pathway_PA165986194 -need delete	PharmGKB					4 (16.7%)	0.000819
Acetaminophen Pathway, Pharmacokinetics	PharmGKB					4 (16.7%)	0.000819
PI3K-Akt signaling pathway - Homo sapiens (human)	KEGG					15 (4.3%)	0.00153
IL6-mediated signaling events	PID					5 (10.2%)	0.00181
Galactose metabolism - Homo sapiens (human)	KEGG					4 (13.3%)	0.00194
Vitamin B12 Metabolism	Wikipathways					5 (9.8%)	0.00217
NOD1/2 Signaling Pathway	Reactome					4 (11.4%)	0.00346
Arachidonic acid metabolism	Reactome					5 (8.8%)	0.00354
Hypertrophic cardiomyopathy (HCM) - Homo sapiens (human)	KEGG					6 (7.2%)	0.00379
MAP kinase activation in TLR cascade	Reactome					5 (8.5%)	0.00411
ABC-family proteins mediated transport	Reactome					4 (10.5%)	0.00468
Arginine and proline metabolism - Homo sapiens (human)	KEGG					5 (8.2%)	0.00475
Hematopoietic cell lineage - Homo sapiens (human)	KEGG					6 (6.9%)	0.00478
Dilated cardiomyopathy - Homo sapiens (human)	KEGG					6 (6.7%)	0.00564
TWEAK Signaling Pathway	Wikipathways					4 (9.8%)	0.00615
Folate Metabolism	Wikipathways					5 (7.6%)	0.00664
Stabilization and expansion of the E-cadherin adherens junction	PID					4 (9.5%)	0.00671
Integrin cell surface interactions	Reactome					5 (7.2%)	0.00799
Beta1 integrin cell surface interactions	PID					5 (7.2%)	0.00799
p75(NTR)-mediated signaling	PID					5 (7.0%)	0.009
RhoA signaling pathway	PID					4 (8.7%)	0.00925
Aminosugars metabolism	EHMN											8 (15.7%)	4.81e-05
Removal of licensing factors from origins	Reactome											6 (20.7%)	0.000123
Regulation of DNA replication	Reactome											6 (20.7%)	0.000123
Squalene and cholesterol biosynthesis	EHMN											6 (16.2%)	0.000437
Glycerophospholipid metabolism	EHMN											10 (7.1%)	0.000678
Vitamin D3 (cholecalciferol) metabolism	EHMN											5 (18.5%)	0.000678
CDT1 association with the CDC6:ORC:origin complex	Reactome											4 (26.7%)	0.000678
NEP/NS2 Interacts with the Cellular Export Machinery	Reactome											5 (17.2%)	0.000678
Transport of Ribonucleoproteins into the Host Nucleus	Reactome											5 (17.2%)	0.000678
Regulation of Glucokinase by Glucokinase Regulatory Protein	Reactome											5 (17.2%)	0.000678
Pentose phosphate pathway	EHMN											5 (17.2%)	0.000678
Export of Viral Ribonucleoproteins from Nucleus	Reactome											5 (16.1%)	0.000687
Vpr-mediated nuclear import of PICs	Reactome											5 (16.1%)	0.000687
Prostaglandin formation from dihomo gama-linoleic acid	EHMN											5 (16.1%)	0.000687
snRNP Assembly	Reactome											6 (12.0%)	0.000687
Metabolism of non-coding RNA	Reactome											6 (12.0%)	0.000687
Rev-mediated nuclear export of HIV RNA	Reactome											5 (15.6%)	0.000687
Transport of the SLBP independent Mature mRNA	Reactome											5 (15.6%)	0.000687
Vitamin B5 - CoA biosynthesis from pantothenate	EHMN											5 (15.6%)	0.000687
Nuclear import of Rev protein	Reactome											5 (15.2%)	0.000701
Transport of the SLBP Dependant Mature mRNA	Reactome											5 (15.2%)	0.000701
Nuclear Pore Complex (NPC) Disassembly	Reactome											5 (15.2%)	0.000701
Interactions of Vpr with host cellular proteins	Reactome											5 (14.7%)	0.00078
S Phase	Reactome											7 (8.9%)	0.000782
Transport of Mature mRNA derived from an Intron-Containing Transcript	Reactome											6 (10.7%)	0.000782
Glycine, serine, alanine and threonine metabolism	EHMN											7 (8.8%)	0.000782
Interactions of Rev with host cellular proteins	Reactome											5 (13.9%)	0.000782
Selenoamino acid metabolism	EHMN											5 (13.9%)	0.000782
DNA Replication Pre-Initiation	Reactome											5 (13.9%)	0.000782
M/G1 Transition	Reactome											5 (13.9%)	0.000782
Transport of Mature mRNA Derived from an Intronless Transcript	Reactome											5 (13.2%)	0.000941
Cell Cycle, Mitotic	Reactome											17 (3.8%)	0.000941
Assembly of the pre-replicative complex	Reactome											4 (19.0%)	0.000941
Transport of Mature mRNAs Derived from Intronless Transcripts	Reactome											5 (12.8%)	0.001
Activation of ATR in response to replication stress	Reactome											5 (12.5%)	0.00105
Lysine metabolism	EHMN											6 (9.7%)	0.00105
Transport of Mature Transcript to Cytoplasm	Reactome											6 (9.5%)	0.0011
Viral Messenger RNA Synthesis	Reactome											5 (12.2%)	0.0011
Glucose transport	Reactome											5 (12.2%)	0.0011
Putative anti-Inflammatory metabolites formation from EPA	EHMN											5 (11.9%)	0.00118
DNA Repair	Reactome											8 (6.7%)	0.00118
Vitamin E metabolism	EHMN											5 (11.6%)	0.00124
Influenza Viral RNA Transcription and Replication	Reactome											5 (11.6%)	0.00124
De novo fatty acid biosynthesis	EHMN											5 (11.4%)	0.00136
Processing of Capped Intron-Containing Pre-mRNA	Reactome											9 (5.6%)	0.00168
Hexose transport	Reactome											5 (10.6%)	0.00168
Vitamin B3 (nicotinate and nicotinamide) metabolism	EHMN											5 (10.6%)	0.00168
G2/M Checkpoints	Reactome											5 (10.6%)	0.00168
Orc1 removal from chromatin	Reactome											4 (14.8%)	0.00168
Switching of origins to a post-replicative state	Reactome											4 (14.8%)	0.00168
Nuclear Envelope Breakdown	Reactome											5 (10.0%)	0.00209
Influenza Life Cycle	Reactome											5 (9.6%)	0.00247
Activation of the pre-replicative complex	Reactome											4 (12.9%)	0.00269
Methionine and cysteine metabolism	EHMN											6 (7.5%)	0.00275
Synthesis of DNA	Reactome											5 (9.3%)	0.00275
Cell Cycle Checkpoints	Reactome											6 (7.1%)	0.00338
Influenza Infection	Reactome											5 (8.8%)	0.00341
G1/S Transition	Reactome											5 (8.2%)	0.00443
EGF-EGFR Signaling Pathway	Wikipathways											8 (5.0%)	0.00539
Phosphatidylinositol phosphate metabolism	EHMN											6 (6.3%)	0.00583
Glycosphingolipid metabolism	EHMN											5 (7.2%)	0.00733
Late Phase of HIV Life Cycle	Reactome											7 (5.2%)	0.00737
Glycolysis and Gluconeogenesis	EHMN											5 (7.1%)	0.00759
Transcriptional regulation by small RNAs	Reactome											6 (5.7%)	0.00953
HIV Life Cycle	Reactome											7 (4.8%)	0.0118
Mitotic G1-G1/S phases	Reactome											5 (5.8%)	0.0175
Host Interactions of HIV factors	Reactome											5 (5.5%)	0.0218
DNA Damage Response (only ATM dependent)	Wikipathways													4 (4.5%)	0.00336
Oncostatin_M	NetPath							4 (10.0%)	0.000117
Human Complement System	Wikipathways							4 (4.5%)	0.00142
Rheumatoid arthritis - Homo sapiens (human)	KEGG							4 (4.4%)	0.00149
BDNF signaling pathway	Wikipathways							4 (2.9%)	0.00618
Regulation of toll-like receptor signaling pathway	Wikipathways							4 (2.8%)	0.00632
Visual phototransduction	Reactome									4 (3.9%)	0.000238
Diseases associated with visual transduction	Reactome									4 (3.9%)	0.000238
Biological oxidations	Reactome									4 (2.1%)	0.00178

## Sheet: Pathways Down-regulated DEGs
Pathway	Source	BaP 12h		BaP 18h		BPDE 6h		BPDE 12h		TCDD 12h		TCDD 18h
		# Genes	q-value	# Genes	q-value	# Genes	q-value	# Genes	q-value	# Genes	q-value	# Genes	q-value
Regulation of RhoA activity	PID	7 (14.9%)	0.0102	5 (10.6%)	0.029	6 (12.8%)	9.22e-05
NRAGE signals death through JNK	Reactome	6 (12.5%)	0.0245	5 (10.4%)	0.0312	4 (8.3%)	0.0048
Metabolism	Reactome	52 (3.5%)	0.0245	87 (5.9%)	6.43e-11					10 (0.7%)	0.00266
Focal adhesion - Homo sapiens (human)	KEGG	12 (5.8%)	0.0386	12 (5.8%)	0.0327							4 (1.9%)	0.00923
G alpha (z) signalling events	Reactome	5 (10.9%)	0.0433	5 (10.9%)	0.0272	4 (8.7%)	0.0048
Rho GTPase cycle	Reactome	12 (9.3%)	0.00722			9 (7.0%)	8.41e-05
Signaling by Rho GTPases	Reactome	12 (9.3%)	0.00722			9 (7.0%)	8.41e-05
Regulation of RAC1 activity	PID	6 (15.0%)	0.0186			4 (10.0%)	0.0048
G alpha (12/13) signalling events	Reactome	8 (10.1%)	0.0241			5 (6.3%)	0.0048
Nitrogen metabolism - Homo sapiens (human)	KEGG	4 (23.5%)	0.0241	6 (35.3%)	4.58e-05
superpathway of methionine degradation	HumanCyc	4 (20.0%)	0.0245	4 (20.0%)	0.0105
HH-Ncore	Signalink	4 (20.0%)	0.0245	4 (20.0%)	0.0105
Alanine, aspartate and glutamate metabolism - Homo sapiens (human)	KEGG	5 (14.3%)	0.0245	6 (17.1%)	0.00219
downregulated of mta-3 in er-negative breast tumors	BioCarta	4 (19.0%)	0.0245	4 (19.0%)	0.0123
Signaling Pathways in Glioblastoma	Wikipathways	7 (8.9%)	0.0311	8 (10.1%)	0.00773
Opioid Signalling	Reactome	7 (8.4%)	0.0386			5 (6.0%)	0.0048
EGFR1	NetPath	21 (4.5%)	0.0386									10 (2.1%)	9.24e-05
Cell death signalling via NRAGE, NRIF and NADE	Reactome	6 (9.4%)	0.0408			4 (6.2%)	0.00958
Rap1 signaling pathway - Homo sapiens (human)	KEGG	12 (5.7%)	0.0419			9 (4.3%)	0.00216
Integration of energy metabolism	Reactome	7 (7.9%)	0.0444			4 (4.5%)	0.0225
Oocyte meiosis - Homo sapiens (human)	KEGG	8 (7.1%)	0.0444			5 (4.4%)	0.0112
Signaling by Wnt	Reactome	14 (5.1%)	0.0444	15 (5.5%)	0.0249
beta-catenin independent WNT signaling	Reactome	7 (7.8%)	0.0444	7 (7.8%)	0.0336
Glutamatergic synapse - Homo sapiens (human)	KEGG	8 (6.9%)	0.0494			5 (4.3%)	0.012
SREBP signalling	Wikipathways			8 (13.3%)	0.00142			4 (6.7%)	0.0338
Pathways in cancer - Homo sapiens (human)	KEGG			20 (5.0%)	0.022			11 (2.8%)	0.0338
Resolution of Sister Chromatid Cohesion	Reactome					6 (5.9%)	0.00395	5 (4.9%)	0.034
Mitotic Prometaphase	Reactome					6 (5.4%)	0.0048	5 (4.5%)	0.0414
Cell Cycle	Wikipathways					5 (4.9%)	0.00897	14 (2.8%)	0.0228
Biological oxidations	Reactome									5 (2.6%)	0.000446	6 (3.2%)	0.00061
Disease	Reactome									12 (0.6%)	0.00138	16 (0.9%)	0.000957
Dopaminergic synapse - Homo sapiens (human)	KEGG	11 (8.4%)	0.0186
Regulation of insulin secretion	Reactome	7 (10.3%)	0.0245
Ca2+ pathway	Reactome	6 (11.8%)	0.0245
Endocytosis - Homo sapiens (human)	KEGG	13 (6.1%)	0.0245
Wnt signaling pathway - Homo sapiens (human)	KEGG	10 (7.1%)	0.0245
2-Hydroxyglutric Aciduria (D And L Form)	SMPDB	4 (17.4%)	0.0245
Homocarnosinosis	SMPDB	4 (17.4%)	0.0245
Hyperinsulinism-Hyperammonemia Syndrome	SMPDB	4 (17.4%)	0.0245
Succinic semialdehyde dehydrogenase deficiency	SMPDB	4 (17.4%)	0.0245
4-Hydroxybutyric Aciduria/Succinic Semialdehyde Dehydrogenase Deficiency	SMPDB	4 (17.4%)	0.0245
Glutamate Metabolism	SMPDB	4 (17.4%)	0.0245
Long-term potentiation - Homo sapiens (human)	KEGG	6 (9.0%)	0.0444
Simvastatin Action Pathway	SMPDB			9 (40.9%)	3.77e-08
Hyper-IgD syndrome	SMPDB			9 (40.9%)	3.77e-08
Cholesteryl ester storage disease	SMPDB			9 (40.9%)	3.77e-08
Lysosomal Acid Lipase Deficiency (Wolman Disease)	SMPDB			9 (40.9%)	3.77e-08
Mevalonic aciduria	SMPDB			9 (40.9%)	3.77e-08
Wolman disease	SMPDB			9 (40.9%)	3.77e-08
Smith-Lemli-Opitz Syndrome (SLOS)	SMPDB			9 (40.9%)	3.77e-08
Chondrodysplasia Punctata II, X Linked Dominant (CDPX2)	SMPDB			9 (40.9%)	3.77e-08
CHILD Syndrome	SMPDB			9 (40.9%)	3.77e-08
Desmosterolosis	SMPDB			9 (40.9%)	3.77e-08
Hypercholesterolemia	SMPDB			9 (40.9%)	3.77e-08
Steroid Biosynthesis	SMPDB			9 (40.9%)	3.77e-08
superpathway of cholesterol biosynthesis	HumanCyc			9 (36.0%)	1.39e-07
Metabolism of lipids and lipoproteins	Reactome			38 (7.4%)	1.53e-07
Metabolism of amino acids and derivatives	Reactome			16 (10.5%)	3.91e-05
Ammonia Recycling	SMPDB			5 (41.7%)	0.00012
cholesterol biosynthesis II (via 24,25-dihydrolanosterol)	HumanCyc			5 (38.5%)	0.000173
cholesterol biosynthesis I	HumanCyc			5 (38.5%)	0.000173
cholesterol biosynthesis III (via desmosterol)	HumanCyc			5 (38.5%)	0.000173
Glyoxylate and dicarboxylate metabolism - Homo sapiens (human)	KEGG			6 (24.0%)	0.000457
Activation of gene expression by SREBF (SREBP)	Reactome			6 (24.0%)	0.000457
Amino acid synthesis and interconversion (transamination)	Reactome			5 (29.4%)	0.000584
3-Phosphoglycerate dehydrogenase deficiency	SMPDB			6 (22.2%)	0.000584
Non Ketotic Hyperglycinemia	SMPDB			6 (22.2%)	0.000584
Glycine and Serine Metabolism	SMPDB			6 (22.2%)	0.000584
Dimethylglycinuria	SMPDB			6 (22.2%)	0.000584
Hyperglycinemia, non-ketotic	SMPDB			6 (22.2%)	0.000584
Dimethylglycine Dehydrogenase Deficiency	SMPDB			6 (22.2%)	0.000584
Sarcosinemia	SMPDB			6 (22.2%)	0.000584
Dihydropyrimidine Dehydrogenase Deficiency (DHPD)	SMPDB			6 (22.2%)	0.000584
Glycine, serine and threonine metabolism - Homo sapiens (human)	KEGG			7 (17.5%)	0.000705
SREBF and miR33 in cholesterol and lipid homeostasis	Wikipathways			5 (27.8%)	0.000748
mevalonate pathway	HumanCyc			4 (40.0%)	0.000804
Activation of Gene Expression by SREBP (SREBF)	Wikipathways			5 (26.3%)	0.000953
Regulation of cholesterol biosynthesis by SREBP (SREBF)	Reactome			6 (20.0%)	0.000986
Steroid biosynthesis - Homo sapiens (human)	KEGG			5 (25.0%)	0.00119
Terpenoid backbone biosynthesis - Homo sapiens (human)	KEGG			5 (23.8%)	0.00148
superpathway of geranylgeranyldiphosphate biosynthesis I (via mevalonate)	HumanCyc			4 (33.3%)	0.00162
PPAR alpha pathway	Wikipathways			5 (20.0%)	0.00329
Statin Pathway, Pharmacodynamics	PharmGKB			5 (20.0%)	0.00329
PPAR signaling pathway - Homo sapiens (human)	KEGG			8 (11.6%)	0.00338
fibrinolysis pathway	BioCarta			4 (26.7%)	0.00383
Endoderm Differentiation	Wikipathways			8 (11.3%)	0.00397
Pyruvate metabolism - Homo sapiens (human)	KEGG			6 (15.0%)	0.00418
FOXA1 transcription factor network	PID			6 (13.3%)	0.00773
Statin Pathway	Wikipathways			5 (16.1%)	0.00809
Trans-sulfuration and one carbon metabolism	Wikipathways			5 (16.1%)	0.00809
Valine, leucine and isoleucine degradation - Homo sapiens (human)	KEGG			6 (13.0%)	0.00826
Endochondral Ossification	Wikipathways			7 (10.9%)	0.00938
Biosynthesis of unsaturated fatty acids - Homo sapiens (human)	KEGG			4 (19.0%)	0.0123
Beta1 integrin cell surface interactions	PID			7 (10.1%)	0.0136
intrinsic prothrombin activation pathway	BioCarta			4 (17.4%)	0.0168
Histidine metabolism - Homo sapiens (human)	KEGG			4 (17.4%)	0.0168
Glycerolipid metabolism - Homo sapiens (human)	KEGG			6 (10.9%)	0.0184
Triacylglyceride Synthesis	Wikipathways			4 (16.7%)	0.0192
Aldosterone-regulated sodium reabsorption - Homo sapiens (human)	KEGG			5 (12.8%)	0.0195
Tryptophan metabolism - Homo sapiens (human)	KEGG			5 (12.5%)	0.0215
Butanoate metabolism - Homo sapiens (human)	KEGG			4 (15.4%)	0.022
Beta-agonist/Beta-blocker Pathway, Pharmacodynamics	PharmGKB					5 (7.6%)	0.00395
PLC beta mediated events	Reactome					4 (8.9%)	0.0048
G-protein mediated events	Reactome					4 (8.7%)	0.0048
Separation of Sister Chromatids	Reactome					6 (4.8%)	0.0048
Progesterone-mediated oocyte maturation - Homo sapiens (human)	KEGG					5 (5.6%)	0.00586
Mitotic Anaphase	Reactome					6 (4.4%)	0.00641
Mitotic Metaphase and Anaphase	Reactome					6 (4.3%)	0.00641
Long-term depression - Homo sapiens (human)	KEGG					4 (6.7%)	0.00835
M Phase	Reactome					8 (3.0%)	0.00978
Endothelins	PID					4 (6.1%)	0.00978
Phosphatidylinositol signaling system - Homo sapiens (human)	KEGG					4 (4.9%)	0.0181
Cell Cycle Checkpoints	Reactome					4 (4.8%)	0.0198
p75 NTR receptor-mediated signalling	Reactome					4 (4.6%)	0.0215
GABAergic synapse - Homo sapiens (human)	KEGG					4 (4.4%)	0.0226
G Protein Signaling Pathways	Wikipathways					4 (4.3%)	0.0236
Morphine addiction - Homo sapiens (human)	KEGG					4 (4.3%)	0.0237
mRNA Processing	Wikipathways							9 (7.1%)	0.00132
Spliceosome - Homo sapiens (human)	KEGG							7 (5.4%)	0.0228
G13 Signaling Pathway	Wikipathways							4 (10.5%)	0.0228
Influenza Viral RNA Transcription and Replication	Reactome							4 (9.3%)	0.0228
Regulation of Microtubule Cytoskeleton	Wikipathways							4 (9.3%)	0.0228
Cell Cycle, Mitotic	Reactome							13 (2.9%)	0.0228
G2/M Transition	Reactome							6 (5.2%)	0.0228
Mitotic G2-G2/M phases	Reactome							6 (5.1%)	0.0228
Regulation of PLK1 Activity at G2/M Transition	Reactome							5 (6.2%)	0.0228
Processing of Capped Intron-Containing Pre-mRNA	Reactome							7 (4.3%)	0.0228
Influenza Life Cycle	Reactome							4 (7.7%)	0.0237
Influenza Infection	Reactome							4 (7.0%)	0.0306
Loss of Nlp from mitotic centrosomes	Reactome							4 (6.3%)	0.0338
Loss of proteins required for interphase microtubule organizationfrom the centrosome	Reactome							4 (6.3%)	0.0338
TNFalpha	NetPath							8 (3.3%)	0.0356
Thyroid hormone synthesis - Homo sapiens (human)	KEGG							4 (5.6%)	0.0414
Recruitment of mitotic centrosome proteins and complexes	Reactome							4 (5.5%)	0.0414
Centrosome maturation	Reactome							4 (5.5%)	0.0414
Drug metabolism - cytochrome P450 - Homo sapiens (human)	KEGG											4 (5.9%)	0.000713
Metabolism of xenobiotics by cytochrome P450 - Homo sapiens (human)	KEGG											4 (5.4%)	0.000713
Validated targets of C-MYC transcriptional repression	PID											4 (5.3%)	0.000713
Chemical carcinogenesis - Homo sapiens (human)	KEGG											4 (5.0%)	0.000763
Signaling by SCF-KIT	Reactome											4 (2.7%)	0.00601
DAP12 signaling	Reactome											4 (2.3%)	0.0071
Signaling by FGFR in disease	Reactome											4 (2.2%)	0.0071
Signaling by EGFR	Reactome											4 (2.2%)	0.0071
Signaling by Overexpressed Wild-Type EGFR in Cancer	Reactome											4 (2.2%)	0.0071
Signaling by Ligand-Responsive EGFR Variants in Cancer	Reactome											4 (2.1%)	0.0071
Signaling by EGFRvIII in Cancer	Reactome											4 (2.1%)	0.0071
Signaling by EGFR in Cancer	Reactome											4 (2.1%)	0.0071
DAP12 interactions	Reactome											4 (2.1%)	0.0071
Fc epsilon receptor (FCERI) signaling	Reactome											4 (1.8%)	0.0111
Hair Follicle Development- Induction (Part 1 of 3)	Wikipathways
Aurora B signaling	PID
Phase 1 - Functionalization of compounds	Reactome
Arginine and proline metabolism - Homo sapiens (human)	KEGG
Inositol phosphate metabolism - Homo sapiens (human)	KEGG
Regulation of nuclear beta catenin signaling and target gene transcription	PID
Beta3 integrin cell surface interactions	PID
Phospholipid metabolism	Reactome
Propanoate metabolism - Homo sapiens (human)	KEGG
Phospholipid Biosynthesis	SMPDB
a6b1 and a6b4 Integrin signaling	PID
Tryptophan metabolism	Wikipathways
Endothelin Pathways	Wikipathways
superpathway of tryptophan utilization	HumanCyc
Hippo signaling pathway - Homo sapiens (human)	KEGG
Aurora A signaling	PID
Human Complement System	Wikipathways
Platelet Aggregation Inhibitor Pathway, Pharmacodynamics	PharmGKB
Activation of Kainate Receptors upon glutamate binding	Reactome
Lipoprotein metabolism	Reactome
Complement and coagulation cascades - Homo sapiens (human)	KEGG

## Sheet: Correlation with adducts
AgilentID	Entrez	GeneSymbol	Pearson r	p-value (two-tailed)
A_23_P164047	23531	MMD	0.7987	0.0018
A_24_P365721	11254	SLC6A14	0.7819	0.0027
A_23_P80068	10950	BTG3	0.779	0.0028
A_24_P239689	54557	SGTB	0.7417	0.0058
A_32_P9753	81671	TMEM49	0.74	0.0059
A_23_P86330	51278	IER5	0.7364	0.0063
A_23_P128486	57103	C12orf5	0.7298	0.0071
A_32_P77989	81831	NETO2	0.7265	0.0074
A_23_P303763	7633	ZNF79	0.7187	0.0085
A_24_P295452	9991	ROD1	0.7099	0.0097
A_23_P61426	4482	MSRA	-0.7788	0.0028
A_23_P25974	145567	TTC7B	-0.7483	0.0051
A_24_P57700	23051	ZHX3	-0.7354	0.0064
A_24_P384839	4047	LSS	-0.7194	0.0084
A_23_P163955	10400	PEMT	-0.7115	0.0095
A_32_P62342	283464	GLT8D3	0.7321	0.0068
A_23_P334777	267002	PGBD2	0.7306	0.007
A_23_P92543	152579	SCFD2	-0.8015	0.0017
A_24_P151622	83943	IMMP2L	-0.7755	0.003
A_24_P365365	6929	TCF3	-0.7679	0.0035
A_23_P422794	286053	NSMCE2	-0.7672	0.0036
A_23_P131866	6790	AURKA	-0.7653	0.0037
A_24_P100517	89958	C9orf140	-0.7574	0.0043
A_24_P313504	5347	PLK1	-0.7544	0.0046
A_23_P65757	9133	CCNB2	-0.7518	0.0048
A_23_P153945	79712	GTDC1	-0.7384	0.0061
A_24_P932418	161	AP2A2	-0.7383	0.0061
A_23_P132874	84319	C3orf26	-0.7372	0.0062
A_23_P416468	80119	PIF1	-0.7341	0.0066
A_32_P103291	64754	SMYD3	-0.728	0.0073
A_23_P120467	55734	ZFP64	-0.7263	0.0075
A_32_P87872	83943	IMMP2L	-0.7247	0.0077
A_23_P416581	2781	GNAZ	-0.7174	0.0086

## Sheet: HCC signature
EntrezGene	Regul.
14	1
16	1
21	1
23	1
25	1
27	1
40	1
41	1
43	1
47	1
50	1
52	1
55	1
56	1
60	1
71	1
72	1
81	1
88	1
89	1
100	1
102	1
105	1
108	1
114	1
116	1
117	1
118	1
119	1
131	1
136	1
141	1
146	1
151	1
155	1
156	1
158	1
160	1
161	1
162	1
163	1
167	1
175	1
176	1
186	1
190	1
212	1
221	1
222	1
225	1
226	1
238	1
239	1
242	1
248	1
250	1
257	1
258	1
265	1
266	1
269	1
272	1
285	1
292	1
302	1
303	1
304	1
305	1
308	1
317	1
321	1
322	1
326	1
328	1
330	1
332	1
333	1
339	1
343	1
354	1
361	1
375	1
378	1
387	1
389	1
391	1
396	1
398	1
399	1
402	1
407	1
411	1
412	1
417	1
430	1
439	1
444	1
460	1
466	1
467	1
471	1
473	1
476	1
478	1
480	1
482	1
483	1
492	1
495	1
498	1
509	1
517	1
527	1
528	1
529	1
534	1
537	1
545	1
551	1
552	1
553	1
554	1
566	1
567	1
571	1
576	1
580	1
581	1
586	1
587	1
598	1
608	1
610	1
611	1
624	1
627	1
631	1
636	1
638	1
639	1
640	1
641	1
643	1
644	1
646	1
651	1
655	1
657	1
662	1
668	1
671	1
675	1
676	1
680	1
682	1
685	1
688	1
689	1
690	1
694	1
696	1
699	1
701	1
705	1
711	1
734	1
744	1
745	1
746	1
750	1
752	1
754	1
761	1
766	1
767	1
771	1
773	1
774	1
775	1
777	1
782	1
790	1
793	1
794	1
795	1
796	1
797	1
799	1
805	1
813	1
814	1
821	1
822	1
823	1
824	1
826	1
827	1
832	1
833	1
835	1
836	1
837	1
838	1
841	1
843	1
844	1
846	1
859	1
860	1
861	1
867	1
871	1
885	1
886	1
887	1
891	1
894	1
896	1
899	1
902	1
908	1
909	1
913	1
916	1
917	1
921	1
923	1
924	1
926	1
931	1
932	1
933	1
939	1
940	1
941	1
942	1
944	1
951	1
953	1
956	1
959	1
965	1
966	1
967	1
968	1
970	1
983	1
988	1
989	1
990	1
991	1
995	1
996	1
998	1
1001	1
1004	1
1005	1
1006	1
1008	1
1010	1
1012	1
1015	1
1019	1
1022	1
1024	1
1029	1
1030	1
1031	1
1033	1
1038	1
1040	1
1058	1
1062	1
1063	1
1068	1
1069	1
1072	1
1087	1
1088	1
1103	1
1104	1
1111	1
1114	1
1118	1
1121	1
1122	1
1128	1
1129	1
1131	1
1133	1
1134	1
1136	1
1137	1
1138	1
1142	1
1143	1
1145	1
1146	1
1149	1
1161	1
1164	1
1173	1
1174	1
1175	1
1179	1
1180	1
1181	1
1188	1
1192	1
1200	1
1208	1
1209	1
1213	1
1215	1
1233	1
1235	1
1236	1
1237	1
1238	1
1240	1
1258	1
1261	1
1264	1
1268	1
1269	1
1280	1
1282	1
1284	1
1296	1
1297	1
1298	1
1300	1
1301	1
1302	1
1303	1
1305	1
1306	1
1308	1
1310	1
1311	1
1314	1
1315	1
1340	1
1352	1
1357	1
1358	1
1360	1
1364	1
1380	1
1385	1
1386	1
1392	1
1394	1
1395	1
1400	1
1404	1
1406	1
1411	1
1412	1
1413	1
1414	1
1417	1
1418	1
1419	1
1421	1
1432	1
1434	1
1435	1
1442	1
1443	1
1446	1
1447	1
1448	1
1452	1
1453	1
1454	1
1457	1
1460	1
1463	1
1464	1
1469	1
1470	1
1473	1
1474	1
1476	1
1478	1
1493	1
1495	1
1496	1
1501	1
1538	1
1539	1
1580	1
1584	1
1587	1
1588	1
1591	1
1594	1
1600	1
1605	1
1606	1
1607	1
1608	1
1616	1
1618	1
1627	1
1630	1
1636	1
1638	1
1641	1
1650	1
1653	1
1654	1
1659	1
1660	1
1662	1
1665	1
1670	1
1676	1
1690	1
1720	1
1727	1
1728	1
1734	1
1736	1
1739	1
1742	1
1745	1
1746	1
1747	1
1748	1
1749	1
1750	1
1758	1
1761	1
1762	1
1768	1
1769	1
1770	1
1775	1
1777	1
1778	1
1785	1
1788	1
1789	1
1791	1
1793	1
1795	1
1800	1
1802	1
1804	1
1810	1
1811	1
1812	1
1813	1
1814	1
1815	1
1819	1
1821	1
1823	1
1825	1
1826	1
1830	1
1832	1
1833	1
1834	1
1836	1
1837	1
1838	1
1839	1
1841	1
1845	1
1846	1
1849	1
1850	1
1852	1
1871	1
1874	1
1875	1
1894	1
1896	1
1907	1
1908	1
1938	1
1943	1
1946	1
1947	1
1950	1
1951	1
1961	1
1965	1
1967	1
1974	1
1982	1
1992	1
1993	1
1994	1
1995	1
1996	1
2001	1
2004	1
2005	1
2012	1
2018	1
2019	1
2020	1
2023	1
2037	1
2042	1
2044	1
2045	1
2046	1
2048	1
2049	1
2058	1
2066	1
2069	1
2070	1
2079	1
2081	1
2091	1
2100	1
2103	1
2107	1
2117	1
2119	1
2120	1
2121	1
2125	1
2130	1
2138	1
2139	1
2140	1
2146	1
2162	1
2169	1
2173	1
2175	1
2177	1
2178	1
2187	1
2191	1
2193	1
2195	1
2201	1
2204	1
2206	1
2208	1
2237	1
2248	1
2249	1
2251	1
2252	1
2254	1
2255	1
2257	1
2262	1
2280	1
2288	1
2290	1
2295	1
2297	1
2301	1
2303	1
2304	1
2305	1
2306	1
2307	1
2312	1
2313	1
2314	1
2315	1
2321	1
2334	1
2342	1
2352	1
2355	1
2358	1
2359	1
2488	1
2491	1
2492	1
2495	1
2512	1
2515	1
2519	1
2520	1
2521	1
2524	1
2526	1
2529	1
2539	1
2543	1
2553	1
2554	1
2555	1
2557	1
2558	1
2559	1
2560	1
2561	1
2563	1
2565	1
2566	1
2567	1
2569	1
2572	1
2583	1
2585	1
2587	1
2596	1
2597	1
2617	1
2618	1
2622	1
2623	1
2625	1
2626	1
2637	1
2641	1
2649	1
2658	1
2660	1
2662	1
2664	1
2665	1
2668	1
2670	1
2672	1
2688	1
2689	1
2691	1
2692	1
2693	1
2694	1
2695	1
2696	1
2702	1
2703	1
2707	1
2709	1
2712	1
2717	1
2720	1
2736	1
2738	1
2740	1
2741	1
2742	1
2743	1
2744	1
2760	1
2764	1
2765	1
2768	1
2771	1
2773	1
2774	1
2779	1
2780	1
2781	1
2782	1
2783	1
2785	1
2786	1
2787	1
2792	1
2796	1
2797	1
2798	1
2799	1
2810	1
2811	1
2813	1
2814	1
2820	1
2821	1
2825	1
2826	1
2827	1
2829	1
2830	1
2832	1
2834	1
2835	1
2838	1
2840	1
2842	1
2845	1
2846	1
2847	1
2848	1
2849	1
2853	1
2854	1
2862	1
2867	1
2870	1
2873	1
2880	1
2885	1
2890	1
2891	1
2893	1
2896	1
2897	1
2898	1
2899	1
2900	1
2901	1
2902	1
2903	1
2904	1
2905	1
2911	1
2912	1
2913	1
2915	1
2916	1
2917	1
2918	1
2919	1
2922	1
2928	1
2931	1
2932	1
2934	1
2957	1
2960	1
2965	1
2969	1
2972	1
2974	1
2975	1
2976	1
2977	1
2978	1
2980	1
2984	1
2986	1
2987	1
2992	1
2993	1
2994	1
2996	1
3000	1
3002	1
3007	1
3008	1
3012	1
3014	1
3015	1
3018	1
3024	1
3037	1
3038	1
3046	1
3048	1
3049	1
3052	1
3054	1
3060	1
3061	1
3062	1
3065	1
3066	1
3070	1
3073	1
3074	1
3077	1
3090	1
3105	1
3106	1
3107	1
3111	1
3112	1
3120	1
3133	1
3134	1
3135	1
3137	1
3145	1
3148	1
3159	1
3161	1
3166	1
3167	1
3178	1
3181	1
3182	1
3185	1
3190	1
3192	1
3196	1
3198	1
3199	1
3200	1
3204	1
3205	1
3206	1
3207	1
3208	1
3209	1
3216	1
3217	1
3218	1
3222	1
3223	1
3225	1
3226	1
3227	1
3229	1
3232	1
3233	1
3236	1
3237	1
3238	1
3239	1
3241	1
3257	1
3269	1
3275	1
3276	1
3283	1
3284	1
3297	1
3301	1
3308	1
3310	1
3312	1
3321	1
3326	1
3337	1
3340	1
3346	1
3347	1
3352	1
3354	1
3356	1
3358	1
3360	1
3362	1
3363	1
3364	1
3376	1
3381	1
3383	1
3386	1
3416	1
3421	1
3439	1
3440	1
3442	1
3443	1
3445	1
3446	1
3449	1
3452	1
3456	1
3458	1
3459	1
3460	1
3467	1
3543	1
3547	1
3549	1
3550	1
3552	1
3558	1
3559	1
3561	1
3562	1
3565	1
3567	1
3568	1
3569	1
3577	1
3578	1
3589	1
3592	1
3593	1
3594	1
3595	1
3603	1
3604	1
3605	1
3607	1
3608	1
3609	1
3611	1
3617	1
3619	1
3620	1
3623	1
3630	1
3631	1
3640	1
3641	1
3642	1
3645	1
3646	1
3651	1
3652	1
3654	1
3655	1
3659	1
3661	1
3662	1
3663	1
3670	1
3673	1
3675	1
3678	1
3687	1
3690	1
3691	1
3693	1
3694	1
3695	1
3696	1
3702	1
3705	1
3706	1
3713	1
3714	1
3717	1
3718	1
3735	1
3736	1
3737	1
3738	1
3739	1
3741	1
3742	1
3743	1
3744	1
3746	1
3747	1
3748	1
3749	1
3751	1
3755	1
3756	1
3757	1
3758	1
3760	1
3761	1
3762	1
3763	1
3768	1
3769	1
3770	1
3776	1
3779	1
3782	1
3783	1
3784	1
3785	1
3786	1
3788	1
3792	1
3796	1
3799	1
3802	1
3805	1
3809	1
3811	1
3812	1
3816	1
3832	1
3833	1
3838	1
3840	1
3841	1
3846	1
3849	1
3850	1
3853	1
3854	1
3857	1
3859	1
3860	1
3861	1
3881	1
3882	1
3884	1
3885	1
3886	1
3887	1
3888	1
3890	1
3891	1
3892	1
3899	1
3903	1
3904	1
3906	1
3909	1
3911	1
3915	1
3927	1
3933	1
3934	1
3938	1
3948	1
3952	1
3955	1
3964	1
3973	1
3975	1
3980	1
3984	1
3985	1
3988	1
3995	1
3996	1
4000	1
4001	1
4007	1
4009	1
4012	1
4015	1
4016	1
4017	1
4023	1
4025	1
4045	1
4049	1
4062	1
4063	1
4067	1
4068	1
4074	1
4076	1
4081	1
4085	1
4087	1
4100	1
4103	1
4104	1
4107	1
4109	1
4110	1
4112	1
4113	1
4114	1
4115	1
4116	1
4117	1
4135	1
4137	1
4139	1
4141	1
4148	1
4149	1
4152	1
4154	1
4155	1
4158	1
4159	1
4160	1
4162	1
4166	1
4168	1
4170	1
4171	1
4173	1
4174	1
4175	1
4176	1
4179	1
4184	1
4185	1
4188	1
4190	1
4192	1
4214	1
4222	1
4225	1
4233	1
4236	1
4238	1
4240	1
4246	1
4248	1
4250	1
4254	1
4259	1
4277	1
4284	1
4288	1
4293	1
4294	1
4299	1
4300	1
4301	1
4308	1
4312	1
4314	1
4317	1
4318	1
4319	1
4321	1
4322	1
4323	1
4325	1
4327	1
4330	1
4331	1
4336	1
4340	1
4342	1
4345	1
4353	1
4354	1
4355	1
4358	1
4359	1
4363	1
4435	1
4436	1
4438	1
4439	1
4440	1
4477	1
4481	1
4488	1
4507	1
4521	1
4543	1
4544	1
4552	1
4582	1
4583	1
4585	1
4589	1
4591	1
4593	1
4595	1
4598	1
4599	1
4602	1
4604	1
4605	1
4606	1
4608	1
4617	1
4619	1
4620	1
4622	1
4626	1
4627	1
4632	1
4637	1
4644	1
4648	1
4653	1
4656	1
4659	1
4664	1
4665	1
4666	1
4677	1
4680	1
4686	1
4691	1
4693	1
4702	1
4710	1
4711	1
4712	1
4725	1
4733	1
4735	1
4738	1
4739	1
4741	1
4744	1
4745	1
4747	1
4751	1
4752	1
4756	1
4760	1
4761	1
4763	1
4771	1
4790	1
4791	1
4793	1
4795	1
4798	1
4800	1
4808	1
4821	1
4825	1
4826	1
4828	1
4829	1
4838	1
4841	1
4842	1
4843	1
4849	1
4852	1
4854	1
4857	1
4864	1
4867	1
4868	1
4879	1
4880	1
4884	1
4887	1
4892	1
4893	1
4916	1
4917	1
4920	1
4924	1
4935	1
4939	1
4940	1
4946	1
4952	1
4953	1
4958	1
4967	1
4973	1
4974	1
4978	1
4985	1
4986	1
4987	1
4988	1
4992	1
4993	1
4994	1
4998	1
4999	1
5001	1
5008	1
5015	1
5017	1
5021	1
5024	1
5025	1
5028	1
5029	1
5030	1
5032	1
5036	1
5047	1
5048	1
5049	1
5050	1
5055	1
5058	1
5063	1
5068	1
5071	1
5075	1
5076	1
5077	1
5078	1
5079	1
5080	1
5081	1
5089	1
5093	1
5098	1
5099	1
5100	1
5111	1
5116	1
5122	1
5126	1
5127	1
5128	1
5130	1
5132	1
5137	1
5139	1
5141	1
5143	1
5144	1
5146	1
5147	1
5149	1
5150	1
5153	1
5154	1
5157	1
5159	1
5161	1
5163	1
5172	1
5173	1
5179	1
5197	1
5201	1
5202	1
5210	1
5214	1
5226	1
5230	1
5241	1
5250	1
5251	1
5261	1
5268	1
5269	1
5273	1
5275	1
5276	1
5279	1
5281	1
5290	1
5293	1
5294	1
5296	1
5307	1
5308	1
5310	1
5319	1
5324	1
5328	1
5329	1
5331	1
5334	1
5338	1
5339	1
5347	1
5349	1
5355	1
5359	1
5361	1
5362	1
5365	1
5366	1
5367	1
5368	1
5370	1
5371	1
5375	1
5393	1
5396	1
5406	1
5408	1
5422	1
5430	1
5431	1
5434	1
5445	1
5449	1
5452	1
5453	1
5454	1
5455	1
5456	1
5457	1
5458	1
5459	1
5464	1
5467	1
5470	1
5475	1
5476	1
5479	1
5504	1
5506	1
5510	1
5516	1
5518	1
5522	1
5523	1
5526	1
5535	1
5536	1
5538	1
5539	1
5540	1
5544	1
5557	1
5558	1
5567	1
5568	1
5571	1
5576	1
5578	1
5580	1
5581	1
5584	1
5589	1
5591	1
5592	1
5593	1
5594	1
5596	1
5598	1
5599	1
5600	1
5601	1
5605	1
5609	1
5619	1
5620	1
5621	1
5626	1
5631	1
5644	1
5650	1
5651	1
5655	1
5657	1
5660	1
5663	1
5664	1
5669	1
5670	1
5671	1
5673	1
5682	1
5684	1
5686	1
5687	1
5688	1
5692	1
5701	1
5702	1
5704	1
5707	1
5708	1
5710	1
5714	1
5715	1
5716	1
5717	1
5718	1
5720	1
5724	1
5725	1
5726	1
5731	1
5733	1
5737	1
5740	1
5741	1
5744	1
5746	1
5747	1
5770	1
5771	1
5781	1
5782	1
5798	1
5800	1
5801	1
5803	1
5806	1
5810	1
5814	1
5817	1
5818	1
5819	1
5820	1
5832	1
5834	1
5862	1
5864	1
5865	1
5868	1
5870	1
5874	1
5878	1
5879	1
5881	1
5889	1
5890	1
5892	1
5896	1
5897	1
5899	1
5900	1
5905	1
5911	1
5912	1
5913	1
5914	1
5917	1
5921	1
5922	1
5923	1
5925	1
5931	1
5933	1
5935	1
5936	1
5948	1
5955	1
5961	1
5962	1
5967	1
5968	1
5969	1
5970	1
5971	1
5972	1
5977	1
5978	1
5982	1
5983	1
5984	1
5987	1
5988	1
5991	1
5992	1
5993	1
5994	1
5995	1
6000	1
6003	1
6005	1
6009	1
6011	1
6013	1
6014	1
6017	1
6019	1
6035	1
6037	1
6047	1
6050	1
6051	1
6092	1
6094	1
6096	1
6098	1
6101	1
6121	1
6122	1
6123	1
6124	1
6132	1
6134	1
6138	1
6146	1
6156	1
6157	1
6158	1
6165	1
6168	1
6169	1
6181	1
6183	1
6194	1
6205	1
6217	1
6223	1
6224	1
6227	1
6229	1
6241	1
6247	1
6251	1
6252	1
6258	1
6261	1
6262	1
6263	1
6272	1
6273	1
6274	1
6281	1
6290	1
6293	1
6294	1
6301	1
6315	1
6317	1
6318	1
6323	1
6324	1
6326	1
6327	1
6328	1
6329	1
6331	1
6332	1
6336	1
6338	1
6340	1
6343	1
6354	1
6355	1
6356	1
6357	1
6361	1
6362	1
6364	1
6367	1
6369	1
6370	1
6373	1
6374	1
6375	1
6386	1
6396	1
6404	1
6406	1
6407	1
6418	1
6421	1
6423	1
6424	1
6426	1
6427	1
6428	1
6434	1
6439	1
6445	1
6456	1
6457	1
6459	1
6464	1
6468	1
6474	1
6476	1
6483	1
6484	1
6487	1
6489	1
6491	1
6492	1
6493	1
6495	1
6496	1
6498	1
6502	1
6504	1
6507	1
6512	1
6513	1
6518	1
6520	1
6523	1
6530	1
6531	1
6532	1
6533	1
6535	1
6536	1
6541	1
6548	1
6550	1
6555	1
6557	1
6561	1
6570	1
6572	1
6583	1
6585	1
6586	1
6596	1
6598	1
6599	1
6602	1
6605	1
6610	1
6612	1
6615	1
6616	1
6618	1
6620	1
6623	1
6626	1
6628	1
6629	1
6631	1
6632	1
6633	1
6636	1
6640	1
6654	1
6655	1
6656	1
6657	1
6658	1
6664	1
6667	1
6671	1
6677	1
6683	1
6688	1
6689	1
6691	1
6698	1
6699	1
6700	1
6702	1
6707	1
6708	1
6723	1
6725	1
6727	1
6730	1
6732	1
6733	1
6736	1
6737	1
6738	1
6741	1
6742	1
6746	1
6749	1
6750	1
6752	1
6755	1
6756	1
6758	1
6760	1
6769	1
6772	1
6779	1
6781	1
6786	1
6788	1
6789	1
6790	1
6793	1
6801	1
6804	1
6809	1
6819	1
6827	1
6833	1
6847	1
6853	1
6854	1
6855	1
6856	1
6860	1
6863	1
6865	1
6868	1
6869	1
6870	1
6878	1
6880	1
6884	1
6885	1
6888	1
6890	1
6891	1
6892	1
6894	1
6895	1
6899	1
6900	1
6903	1
6910	1
6911	1
6919	1
6923	1
6929	1
6939	1
6941	1
6942	1
6944	1
6954	1
6956	1
6975	1
6991	1
6992	1
6993	1
7006	1
7007	1
7014	1
7015	1
7020	1
7021	1
7022	1
7033	1
7038	1
7042	1
7046	1
7047	1
7048	1
7050	1
7053	1
7054	1
7060	1
7062	1
7070	1
7079	1
7080	1
7083	1
7086	1
7093	1
7099	1
7100	1
7101	1
7124	1
7125	1
7128	1
7130	1
7135	1
7136	1
7140	1
7142	1
7143	1
7153	1
7158	1
7161	1
7166	1
7168	1
7171	1
7173	1
7175	1
7179	1
7184	1
7185	1
7186	1
7187	1
7188	1
7200	1
7201	1
7203	1
7204	1
7216	1
7221	1
7222	1
7223	1
7224	1
7225	1
7226	1
7227	1
7247	1
7252	1
7253	1
7262	1
7265	1
7272	1
7273	1
7278	1
7280	1
7283	1
7288	1
7291	1
7293	1
7295	1
7296	1
7299	1
7302	1
7306	1
7311	1
7314	1
7316	1
7317	1
7319	1
7321	1
7324	1
7328	1
7329	1
7336	1
7345	1
7348	1
7349	1
7350	1
7352	1
7353	1
7356	1
7368	1
7369	1
7371	1
7372	1
7376	1
7379	1
7380	1
7398	1
7399	1
7401	1
7415	1
7422	1
7430	1
7432	1
7434	1
7439	1
7441	1
7443	1
7450	1
7454	1
7455	1
7465	1
7471	1
7473	1
7476	1
7478	1
7482	1
7484	1
7490	1
7499	1
7504	1
7514	1
7516	1
7517	1
7518	1
7520	1
7532	1
7534	1
7542	1
7545	1
7546	1
7547	1
7549	1
7552	1
7559	1
7567	1
7579	1
7584	1
7592	1
7597	1
7621	1
7629	1
7633	1
7634	1
7639	1
7643	1
7691	1
7705	1
7707	1
7710	1
7711	1
7737	1
7745	1
7746	1
7752	1
7756	1
7757	1
7760	1
7762	1
7768	1
7772	1
7773	1
7781	1
7782	1
7783	1
7791	1
7804	1
7818	1
7827	1
7849	1
7857	1
7879	1
7884	1
7903	1
7913	1
7916	1
7920	1
7932	1
7936	1
7955	1
7976	1
8000	1
8001	1
8013	1
8022	1
8027	1
8038	1
8074	1
8076	1
8086	1
8091	1
8092	1
8106	1
8111	1
8115	1
8120	1
8123	1
8125	1
8128	1
8139	1
8174	1
8193	1
8200	1
8202	1
8224	1
8237	1
8242	1
8266	1
8270	1
8277	1
8290	1
8295	1
8301	1
8302	1
8313	1
8314	1
8317	1
[truncated: 6,935 more rows]
